# Supplementary material for: Disordered regions in proteusin peptides guide post-translational modification by a flavin-dependent RiPP brominase
Source: Nat Commun. 2024 Feb 10;15:1265. doi: 10.1038/s41467-024-45593-5 (PMC10858898; doi:10.1038/s41467-024-45593-5)
Supplement: Supplementary file 6 — Source Data [file 41467_2024_45593_MOESM6_ESM.xlsx]

## Sheet: Fig 2c
SSI (secondary structure index)
MprE7-TH1 residue	Alpha helix (red)	Beta stand/sheet (yellow)
15	-0.33
16	-0.93
17	-0.59
20	-0.3
21	-0.78
22	-0.97
23	-0.99
24	-0.99
25	-0.98
26	-0.99
27	-0.93
28	-0.46
31	-0.89
32	-0.88
36	-0.38
39		0.21
40		0.19
46		0.62
47		0.83
48		0.93
49		0.82
50		0.19
56		0.26
83		0.05
RCI-S2 (random coil index order paramter)
MprE7-TH1 residue	RCI-S2 value
14	0.851
15	0.861
16	0.873
17	0.832
18	0.806
19	0.786
20	0.814
21	0.832
22	0.861
23	0.875
24	0.882
25	0.872
26	0.865
27	0.869
28	0.873
29	0.876
30	0.881
31	0.879
32	0.842
33	0.82
34	0.771
35	0.781
36	0.775
37	0.765
38	0.746
39	0.739
40	0.736
41	0.751
42	0.723
43	0.728
44	0.711
45	0.765
46	0.792
47	0.816
48	0.737
49	0.59
50	0.449
51	0.384
52	0.474
53	0.721
54	0.742
55	0.779
56	0.768
57	0.734
58	0.663
59	0.598
60	0.575
61	0.571
62	0.606
63	0.532
64	0.505
65	0.482
66	0.439
67	0.385
68	0.316
69	0.302
70	0.372
71	0.521
72	0.719
73	0.742
74	0.73
75	0.609
76	0.493
77	0.375
78	0.261
79	0.196
80	0.176
81	0.253
82	0.346
83	0.461
84	0.485
85	0.488
86	0.455
87	0.443

## Sheet: Fig 2d
	N-terminal residues	C-terminal residues
Experimental RDC	Predicted RDC	Predicted RDC
-6.27	-5.025
2.51	1.497
3.57	3.549
-4.35	-4.724
-2.11	-2.245
-10.38	-7.569
-4.62	-4.771
-5.05	-5.558
-6.89	-7.792
-5.22	-5.742
-3.56	-4.179
-4.95	-7.373
-8.84	-7.222
-5.27	-4.599
9.32	6.26
6.92	6.142
5.92	4.254
4.59	5.141
1.22	2.878
5.27	5.493
3.81	4.118
7.05	6.655
1.19	0.106
-3.08	-3.323
1.86	1.658
-1.89	-0.745
4.46	3.74
6.62	6.696
6.49	6.466
4.05	5.487
4.78	2.36
-1.84	0.977
4.62	1.942
5.22	6.377
5.43	5.996
6.65	6.372
5.7		6.136
1.78		1.459
-1.38		-1.73
4.62		6.679
-2.81		-2.121
-0.86		-1.079
4.22		4.275
1.41		1.223
3.32		3.044
2.11		0.272
-2.03		-2.85
2.43		1.75
2.27		3.48
0.81		-3.398
-3.57		-3.034
2.35		1.554
0.95		0.123
2.35		1.902
5.92		6.281
1.32		1.005
4.86		3.58
4.7		4.19
-2.76		-2.887

## Sheet: Fig 3a
	Left Graph (RMSD for all residues)						Middle Graph (RMSD for N-terminal residues)						Right Graph (RMSD for C-terminal residues)
Time (ns)	replicate 1	replicate 2	replicate 3	replicate 4		Time (ns)	replicate 1	replicate 2	replicate 3	replicate 4		Time (ns)	replicate 1	replicate 2	replicate 3	replicate 4
0		0.004695				0		0.004349				0		0.005192
0.1		1.46052				0.1		0.90801				0.1		1.8794
0.2		1.8646				0.2		1.22958				0.2		2.17302
0.3		1.82771				0.3		1.23434				0.3		2.23701
0.4		1.83005				0.4		1.02				0.4		2.25543
0.5		1.80875				0.5		1.25621				0.5		1.66833
0.6		1.85887				0.6		1.16277				0.6		1.78543
0.7		1.96463				0.7		1.31655				0.7		1.79844
0.8		1.86578				0.8		1.29102				0.8		2.05749
0.9		1.98828				0.9		1.33195				0.9		2.46631
1		1.82265				1		1.2999				1		2.10105
1.1		1.88679				1.1		1.30004				1.1		2.22508
1.2		2.29616				1.2		1.55234				1.2		2.72478
1.3		2.26919				1.3		1.62898				1.3		2.1178
1.4		2.53753				1.4		1.49109				1.4		3.12217
1.5		2.69875				1.5		1.70755				1.5		2.86821
1.6		2.77636				1.6		1.84207				1.6		2.70737
1.7		2.99457				1.7		2.301				1.7		2.25026
1.8		3.02607				1.8		2.30504				1.8		2.67202
1.9		2.68908				1.9		1.79321				1.9		2.00785
2		2.68105				2		1.86089				2		1.87067
2.1		2.83575				2.1		1.70284				2.1		2.26816
2.2		3.24135				2.2		1.80763				2.2		2.31541
2.3		3.39423				2.3		2.13896				2.3		2.44464
2.4		3.16483				2.4		1.877				2.4		2.22147
2.5		3.18878				2.5		1.84468				2.5		2.12203
2.6		3.68988				2.6		1.82261				2.6		2.80771
2.7		3.43448				2.7		2.01425				2.7		2.31004
2.8		3.68398				2.8		1.79597				2.8		2.72511
2.9		3.55522				2.9		1.63758				2.9		2.60101
3		3.3961				3		1.79381				3		2.82147
3.1		3.83193				3.1		2.16633				3.1		3.02473
3.2		3.69218				3.2		1.82704				3.2		3.10782
3.3		3.32709				3.3		2.09509				3.3		2.71778
3.4		3.28092				3.4		1.90341				3.4		2.83651
3.5		3.40529				3.5		2.19597				3.5		3.23478
3.6		3.20301				3.6		2.00518				3.6		2.81536
3.7		3.39386				3.7		2.09835				3.7		2.52509
3.8		4.15409				3.8		2.16694				3.8		2.5467
3.9		3.99311				3.9		1.93559				3.9		2.49786
4		4.1337				4		1.83009				4		2.69525
4.1		4.30999				4.1		2.20041				4.1		3.20822
4.2		3.86579				4.2		1.93137				4.2		2.58162
4.3		3.58408				4.3		1.5279				4.3		2.8425
4.4		3.80952				4.4		1.57055				4.4		3.29074
4.5		3.63765				4.5		1.60801				4.5		3.12203
4.6		3.59359				4.6		1.5253				4.6		3.48547
4.7		3.85819				4.7		1.77033				4.7		3.16238
4.8		3.95969				4.8		1.64308				4.8		3.37754
4.9		4.02468				4.9		1.62285				4.9		3.18107
5		4.08672				5		1.75856				5		3.11982
5.1		4.49514				5.1		1.58003				5.1		3.49373
5.2		4.40906				5.2		1.85818				5.2		3.78588
5.3		4.46564				5.3		1.60361				5.3		3.72106
5.4		3.96822				5.4		1.761				5.4		3.33173
5.5		4.1755				5.5		1.88319				5.5		3.58419
5.6		4.11637				5.6		1.53499				5.6		3.6159
5.7		4.21689				5.7		1.82239				5.7		3.428
5.8		4.42854				5.8		1.76134				5.8		3.77116
5.9		4.48025				5.9		1.83855				5.9		3.86297
6		3.85634				6		1.83147				6		3.52411
6.1		3.75918				6.1		1.68355				6.1		3.49998
6.2		3.86378				6.2		1.79834				6.2		3.53675
6.3		4.17145				6.3		1.80699				6.3		3.18592
6.4		4.18935				6.4		1.67471				6.4		3.80872
6.5		4.52341				6.5		1.84559				6.5		4.38336
6.6		5.05972				6.6		1.8736				6.6		4.12768
6.7		4.83099				6.7		1.91807				6.7		4.07004
6.8		4.60347				6.8		1.74703				6.8		3.81805
6.9		4.64373				6.9		1.85207				6.9		3.95711
7		4.95299				7		1.87488				7		3.70467
7.1		4.67924				7.1		2.00239				7.1		3.59667
7.2		4.76761				7.2		2.05378				7.2		3.79025
7.3		4.54701				7.3		2.10509				7.3		3.07247
7.4		4.5256				7.4		2.05987				7.4		3.37739
7.5		4.54651				7.5		2.03527				7.5		3.24133
7.6		4.40345				7.6		2.12458				7.6		3.10136
7.7		4.3005				7.7		2.06491				7.7		3.59457
7.8		4.08173				7.8		1.79485				7.8		3.01758
7.9		4.62541				7.9		2.15083				7.9		3.54998
8		4.60764				8		1.98263				8		3.19752
8.1		4.37638				8.1		2.0738				8.1		3.30827
8.2		4.36731				8.2		1.96946				8.2		2.99514
8.3		4.99722				8.3		2.00924				8.3		3.43921
8.4		4.91733				8.4		1.86182				8.4		3.55998
8.5		5.37313				8.5		1.91047				8.5		3.65602
8.6		5.49303				8.6		2.07257				8.6		3.87888
8.7		5.41917				8.7		2.04032				8.7		3.7666
8.8		4.87903				8.8		1.92804				8.8		3.4304
8.9		4.76858				8.9		2.06496				8.9		3.60313
9		4.39438				9		1.89087				9		3.35627
9.1		4.40304				9.1		1.9931				9.1		3.55207
9.2		4.4468				9.2		2.07916				9.2		3.80914
9.3		4.95373				9.3		2.00695				9.3		4.04939
9.4		4.64271				9.4		2.10471				9.4		4.00167
9.5		4.11678				9.5		1.87116				9.5		3.38154
9.6		4.65552				9.6		1.89268				9.6		3.84789
9.7		4.58977				9.7		2.15491				9.7		3.95004
9.8		4.56535				9.8		2.06972				9.8		3.90213
9.9		4.32864				9.9		2.02466				9.9		3.92317
10		4.08278				10		1.8578				10		3.93155
10.1		4.54378				10.1		1.8212				10.1		3.91834
10.2		4.22609				10.2		1.7114				10.2		3.83013
10.3		3.98396				10.3		1.68269				10.3		3.83386
10.4		4.08839				10.4		1.91302				10.4		4.0258
10.5		4.59463				10.5		2.04571				10.5		4.18745
10.6		4.46985				10.6		1.96319				10.6		4.14863
10.7		4.79109				10.7		2.03472				10.7		4.16306
10.8		4.62946				10.8		1.9973				10.8		4.10756
10.9		4.67774				10.9		2.00753				10.9		4.09578
11		4.42886				11		1.90326				11		4.0727
11.1		4.58486				11.1		1.88999				11.1		4.16772
11.2		4.44669				11.2		1.95677				11.2		4.04742
11.3		4.43477				11.3		1.84071				11.3		3.83968
11.4		4.3485				11.4		2.05662				11.4		3.93152
11.5		4.05044				11.5		2.07438				11.5		4.05128
11.6		4.02441				11.6		1.9529				11.6		3.97004
11.7		3.95841				11.7		1.81321				11.7		3.85053
11.8		4.04632				11.8		1.75933				11.8		4.21007
11.9		4.21942				11.9		1.92017				11.9		4.05028
12		4.41029				12		1.82479				12		4.36221
12.1		4.29936				12.1		1.88151				12.1		4.29591
12.2		4.30778				12.2		1.98115				12.2		4.2734
12.3		4.49746				12.3		1.91174				12.3		4.38955
12.4		4.38853				12.4		1.83093				12.4		3.87065
12.5		4.13249				12.5		1.59792				12.5		4.01358
12.6		4.15188				12.6		1.60748				12.6		3.7694
12.7		4.32238				12.7		1.76396				12.7		4.22167
12.8		4.49875				12.8		1.75506				12.8		4.3672
12.9		4.30482				12.9		1.76992				12.9		4.09411
13		4.8833				13		2.39367				13		4.19719
13.1		4.54999				13.1		2.03597				13.1		3.86874
13.2		4.66915				13.2		1.70128				13.2		4.29037
13.3		4.40588				13.3		1.71292				13.3		4.18636
13.4		4.63761				13.4		1.91584				13.4		4.2852
13.5		4.6264				13.5		2.1529				13.5		4.25248
13.6		4.58235				13.6		1.92811				13.6		4.29605
13.7		4.58194				13.7		1.97161				13.7		4.35617
13.8		4.34066				13.8		1.91213				13.8		3.89707
13.9		4.05854				13.9		1.55351				13.9		3.86534
14		4.34326				14		1.80628				14		4.08347
14.1		4.451				14.1		1.70471				14.1		4.37963
14.2		5.05484				14.2		1.83143				14.2		4.85016
14.3		4.62743				14.3		1.51704				14.3		4.64065
14.4		4.7102				14.4		1.5618				14.4		4.7557
14.5		4.92157				14.5		1.54267				14.5		4.66288
14.6		4.681				14.6		1.99501				14.6		4.50365
14.7		4.40118				14.7		1.76398				14.7		4.32333
14.8		4.36996				14.8		1.88239				14.8		4.31747
14.9		4.38795				14.9		1.53931				14.9		4.32918
15		4.00456				15		1.99262				15		4.08941
15.1		4.20716				15.1		2.04492				15.1		4.16959
15.2		3.6625				15.2		1.87534				15.2		3.81025
15.3		3.67639				15.3		1.7527				15.3		3.98193
15.4		3.3839				15.4		1.80244				15.4		3.81716
15.5		3.32307				15.5		1.50221				15.5		3.97427
15.6		3.55028				15.6		1.8108				15.6		3.8575
15.7		3.3264				15.7		1.68475				15.7		3.64486
15.8		3.58277				15.8		1.87708				15.8		3.98873
15.9		3.56837				15.9		1.80504				15.9		3.73948
16		3.37865				16		1.67877				16		3.79388
16.1		3.26802				16.1		1.57826				16.1		3.71419
16.2		3.66248				16.2		1.75966				16.2		3.9303
16.3		3.28092				16.3		1.59482				16.3		3.59186
16.4		3.39635				16.4		1.63396				16.4		3.60741
16.5		3.55582				16.5		1.68446				16.5		3.8113
16.6		3.50702				16.6		1.57382				16.6		3.85991
16.7		3.57233				16.7		1.51099				16.7		3.68823
16.8		3.75804				16.8		1.5097				16.8		3.86492
16.9		3.69477				16.9		1.75792				16.9		3.69963
17		3.72277				17		1.53269				17		3.71656
17.1		3.49827				17.1		1.4287				17.1		3.94286
17.2		3.84903				17.2		1.38944				17.2		4.07008
17.3		3.69544				17.3		1.43244				17.3		4.13839
17.4		4.00732				17.4		1.41947				17.4		4.06232
17.5		4.32957				17.5		1.64537				17.5		4.44677
17.6		4.51609				17.6		1.99973				17.6		4.23822
17.7		3.94896				17.7		1.71199				17.7		4.13467
17.8		4.16301				17.8		1.8966				17.8		4.07711
17.9		4.12597				17.9		1.72285				17.9		4.23688
18		4.27446				18		1.90928				18		4.31818
18.1		4.58726				18.1		2.03611				18.1		4.26805
18.2		4.11742				18.2		1.88973				18.2		4.15097
18.3		4.15276				18.3		2.04547				18.3		4.04298
18.4		4.34321				18.4		1.8978				18.4		4.2922
18.5		4.23271				18.5		1.97057				18.5		4.31681
18.6		4.019				18.6		1.84245				18.6		4.4665
18.7		4.08494				18.7		2.10229				18.7		4.6209
18.8		4.08123				18.8		1.97126				18.8		4.43329
18.9		4.67147				18.9		2.16624				18.9		4.79415
19		4.18628				19		2.12426				19		4.57097
19.1		4.03337				19.1		1.99869				19.1		4.19204
19.2		4.0675				19.2		1.94724				19.2		4.31919
19.3		4.37601				19.3		1.74504				19.3		4.65768
19.4		4.18541				19.4		1.9914				19.4		4.37804
19.5		4.07957				19.5		1.90752				19.5		4.27389
19.6		3.95114				19.6		1.73863				19.6		4.5072
19.7		4.21481				19.7		1.77883				19.7		4.59877
19.8		4.12249				19.8		1.85453				19.8		4.23476
19.9		3.88873				19.9		1.71034				19.9		4.27284
20		3.57292				20		1.40968				20		4.22174
20.1		3.83771				20.1		1.37581				20.1		4.18772
20.2		3.99106				20.2		1.49064				20.2		4.2984
20.3		3.66936				20.3		1.31838				20.3		3.95732
20.4		3.71698				20.4		1.4079				20.4		4.02497
20.5		3.75071				20.5		1.53384				20.5		3.98571
20.6		3.68159				20.6		1.5992				20.6		3.93601
20.7		3.65374				20.7		1.43612				20.7		4.32286
20.8		3.6645				20.8		1.41669				20.8		4.2639
20.9		3.60932				20.9		1.29397				20.9		4.31775
21		3.63668				21		1.41777				21		4.40811
21.1		3.62891				21.1		1.45326				21.1		4.27338
21.2		3.94402				21.2		1.6675				21.2		4.0934
21.3		3.74681				21.3		1.62024				21.3		4.02039
21.4		3.47218				21.4		1.46686				21.4		4.05963
21.5		3.81203				21.5		1.63403				21.5		4.02374
21.6		4.14087				21.6		1.55154				21.6		4.47193
21.7		4.03795				21.7		1.56704				21.7		4.18494
21.8		4.37272				21.8		1.64391				21.8		4.30324
21.9		4.23302				21.9		1.8834				21.9		4.32617
22		4.48424				22		1.68319				22		4.49419
22.1		4.5222				22.1		1.61614				22.1		4.5124
22.2		3.97857				22.2		1.49893				22.2		4.30951
22.3		4.21911				22.3		1.50328				22.3		4.59661
22.4		4.06785				22.4		1.65808				22.4		4.46858
22.5		4.17313				22.5		1.86116				22.5		4.37233
22.6		4.05912				22.6		1.87773				22.6		4.43163
22.7		4.44819				22.7		1.62025				22.7		4.10473
22.8		4.33187				22.8		1.72224				22.8		4.25503
22.9		4.21471				22.9		1.75566				22.9		4.61981
23		4.12494				23		1.6013				23		4.42317
23.1		4.14377				23.1		1.47916				23.1		4.16074
23.2		4.06116				23.2		1.68038				23.2		4.32505
23.3		4.33316				23.3		1.51616				23.3		4.46888
23.4		4.30354				23.4		1.70912				23.4		4.28334
23.5		4.15496				23.5		1.6835				23.5		4.42601
23.6		4.22466				23.6		1.83046				23.6		4.27593
23.7		4.34619				23.7		1.70139				23.7		4.3867
23.8		4.50028				23.8		1.93895				23.8		4.33021
23.9		4.4585				23.9		2.04505				23.9		4.2147
24		4.30919				24		1.99117				24		4.14859
24.1		4.53092				24.1		1.96544				24.1		4.24132
24.2		4.35204				24.2		1.61062				24.2		4.17997
24.3		4.42554				24.3		1.62751				24.3		4.39849
24.4		4.22154				24.4		1.67361				24.4		4.32081
24.5		4.43939				24.5		1.90026				24.5		4.19533
24.6		4.18553				24.6		1.7262				24.6		4.25188
24.7		4.12334				24.7		1.33467				24.7		4.42249
24.8		4.34219				24.8		1.49724				24.8		4.14435
24.9		4.38868				24.9		1.6691				24.9		4.39563
25		4.3464				25		1.80322				25		4.22553
25.1		4.28625				25.1		1.90829				25.1		4.3778
25.2		4.57011				25.2		1.75384				25.2		4.15494
25.3		4.3725				25.3		1.70125				25.3		4.01186
25.4		4.28215				25.4		1.75085				25.4		4.23944
25.5		4.10998				25.5		1.74689				25.5		4.13854
25.6		4.20134				25.6		1.68175				25.6		4.30715
25.7		4.24886				25.7		1.68769				25.7		4.37386
25.8		4.81358				25.8		1.86324				25.8		4.38333
25.9		4.57866				25.9		1.90374				25.9		4.41362
26		4.39175				26		1.9085				26		4.29862
26.1		4.58009				26.1		1.79389				26.1		4.50197
26.2		4.59535				26.2		1.76783				26.2		4.53143
26.3		4.2518				26.3		1.72335				26.3		4.23363
26.4		4.46869				26.4		1.8201				26.4		4.48123
26.5		4.18166				26.5		1.72994				26.5		4.47129
26.6		4.40689				26.6		1.69063				26.6		4.45966
26.7		4.43813				26.7		1.68754				26.7		4.44931
26.8		4.04962				26.8		1.72283				26.8		4.0956
26.9		4.32171				26.9		1.75734				26.9		4.2045
27		4.44153				27		1.71629				27		4.16667
27.1		4.34359				27.1		1.93672				27.1		4.14407
27.2		4.09439				27.2		1.79533				27.2		3.99811
27.3		4.29743				27.3		2.00244				27.3		4.38882
27.4		4.30201				27.4		1.76283				27.4		4.38188
27.5		4.35205				27.5		2.05589				27.5		4.19349
27.6		4.19323				27.6		1.69042				27.6		4.22575
27.7		4.10896				27.7		1.65221				27.7		4.17728
27.8		4.22622				27.8		1.90773				27.8		4.25757
27.9		4.06111				27.9		1.63823				27.9		4.14011
28		4.29155				28		1.84792				28		4.21168
28.1		4.29744				28.1		1.70185				28.1		4.24767
28.2		3.99564				28.2		1.45147				28.2		4.44314
28.3		4.04995				28.3		1.59854				28.3		4.23157
28.4		4.01536				28.4		1.46826				28.4		4.22668
28.5		3.9535				28.5		1.38058				28.5		3.95417
28.6		3.87509				28.6		1.53728				28.6		4.10632
28.7		3.90964				28.7		2.00087				28.7		4.10221
28.8		4.35113				28.8		1.93638				28.8		4.29145
28.9		4.34526				28.9		1.98783				28.9		4.16553
29		3.9755				29		2.11391				29		4.20336
29.1		3.67361				29.1		1.65406				29.1		4.08261
29.2		4.10338				29.2		2.16428				29.2		4.15439
29.3		4.34506				29.3		2.0567				29.3		4.28239
29.4		4.3212				29.4		2.02194				29.4		4.2715
29.5		4.4281				29.5		2.20593				29.5		4.39792
29.6		4.38507				29.6		2.2144				29.6		4.34211
29.7		4.19151				29.7		2.12848				29.7		4.25802
29.8		4.23892				29.8		1.95709				29.8		4.56184
29.9		4.36348				29.9		2.25172				29.9		4.1713
30		4.81733				30		2.5421				30		4.35922
30.1		4.55917				30.1		2.44753				30.1		4.05666
30.2		4.44047				30.2		2.3037				30.2		4.1185
30.3		4.63724				30.3		2.23409				30.3		4.47081
30.4		4.41271				30.4		2.25069				30.4		4.17486
30.5		4.69273				30.5		2.32038				30.5		4.70436
30.6		4.8965				30.6		2.19228				30.6		4.62142
30.7		4.66302				30.7		2.30123				30.7		4.59476
30.8		4.73918				30.8		2.4477				30.8		4.27007
30.9		4.68875				30.9		2.31756				30.9		4.52736
31		4.78239				31		2.59088				31		4.54608
31.1		4.70587				31.1		2.29772				31.1		4.70508
31.2		4.85074				31.2		2.58487				31.2		4.68519
31.3		5.18926				31.3		2.57915				31.3		4.62196
31.4		4.57806				31.4		2.32262				31.4		4.53785
31.5		4.63355				31.5		2.36566				31.5		4.72685
31.6		4.53548				31.6		2.22869				31.6		4.32515
31.7		4.44286				31.7		2.0736				31.7		4.73552
31.8		4.63904				31.8		2.39214				31.8		4.77734
31.9		4.23782				31.9		1.92972				31.9		4.43159
32		4.17548				32		1.87656				32		4.49378
32.1		4.52954				32.1		2.0326				32.1		4.69842
32.2		4.2123				32.2		2.09268				32.2		4.46643
32.3		4.02925				32.3		2.2349				32.3		3.83667
32.4		4.18832				32.4		2.22845				32.4		3.66814
32.5		4.18589				32.5		1.73991				32.5		3.885
32.6		4.59026				32.6		2.08343				32.6		4.17009
32.7		4.57588				32.7		2.47293				32.7		4.01536
32.8		4.72303				32.8		2.25528				32.8		4.09786
32.9		5.09716				32.9		2.88488				32.9		4.19011
33		4.80209				33		2.61093				33		4.0917
33.1		4.46706				33.1		1.92943				33.1		4.14522
33.2		4.43534				33.2		2.13845				33.2		4.05974
33.3		4.5662				33.3		2.21007				33.3		4.00446
33.4		4.80139				33.4		2.71873				33.4		4.17294
33.5		4.44907				33.5		1.98447				33.5		4.26093
33.6		5.12747				33.6		2.37245				33.6		4.12046
33.7		4.43213				33.7		2.35176				33.7		3.92063
33.8		4.6051				33.8		2.23382				33.8		4.18499
33.9		4.79955				33.9		2.38661				33.9		4.16407
34		5.11409				34		2.52964				34		4.15848
34.1		5.04737				34.1		2.23633				34.1		4.22347
34.2		4.86477				34.2		2.32256				34.2		4.28905
34.3		4.63667				34.3		2.46222				34.3		4.43355
34.4		4.61129				34.4		2.43633				34.4		4.27245
34.5		4.70888				34.5		2.38837				34.5		4.23977
34.6		4.60975				34.6		2.47786				34.6		4.23734
34.7		4.53236				34.7		2.51524				34.7		4.1017
34.8		4.64878				34.8		2.53788				34.8		4.0532
34.9		4.62885				34.9		2.42855				34.9		3.7791
35		4.80993				35		2.33408				35		4.15266
35.1		5.01251				35.1		2.39614				35.1		3.95326
35.2		4.85113				35.2		2.40496				35.2		4.25884
35.3		4.92699				35.3		2.13539				35.3		4.185
35.4		4.81155				35.4		2.30858				35.4		3.70429
35.5		4.64534				35.5		1.8136				35.5		3.9644
35.6		4.82688				35.6		1.60326				35.6		3.98112
35.7		5.11137				35.7		1.72721				35.7		4.18713
35.8		4.52071				35.8		1.41699				35.8		3.69205
35.9		4.66241				35.9		1.61833				35.9		4.04513
36		4.49642				36		1.68745				36		3.7969
36.1		4.38918				36.1		1.60392				36.1		3.82047
36.2		4.08261				36.2		1.44301				36.2		4.15417
36.3		4.07148				36.3		1.51648				36.3		3.84161
36.4		3.92439				36.4		1.46693				36.4		3.97962
36.5		4.29378				36.5		1.61168				36.5		4.03886
36.6		4.18076				36.6		1.5795				36.6		3.97997
36.7		4.43298				36.7		1.66018				36.7		4.10434
36.8		3.92377				36.8		1.60976				36.8		3.83557
36.9		4.06264				36.9		1.69484				36.9		3.98838
37		3.91563				37		1.55347				37		3.73281
37.1		4.15142				37.1		1.54942				37.1		3.91497
37.2		3.91261				37.2		1.48265				37.2		3.86657
37.3		4.01991				37.3		1.38322				37.3		3.86124
37.4		3.99842				37.4		1.3927				37.4		3.90721
37.5		4.28315				37.5		1.55424				37.5		3.91587
37.6		4.08326				37.6		1.60315				37.6		4.03622
37.7		3.91884				37.7		1.52447				37.7		3.94056
37.8		4.3159				37.8		1.71921				37.8		4.30039
37.9		3.95362				37.9		1.60463				37.9		3.85434
38		4.0675				38		1.69379				38		4.63701
38.1		3.83395				38.1		1.77156				38.1		3.81025
38.2		4.08973				38.2		1.89424				38.2		3.87989
38.3		4.01361				38.3		1.89532				38.3		3.98969
38.4		4.0279				38.4		1.79292				38.4		4.00911
38.5		4.12714				38.5		1.86501				38.5		4.16503
38.6		4.06167				38.6		2.0645				38.6		4.198
38.7		4.24363				38.7		2.03736				38.7		4.24807
38.8		4.14298				38.8		2.17201				38.8		4.16742
38.9		4.29212				38.9		2.12475				38.9		4.48439
39		4.21232				39		2.31046				39		4.25095
39.1		3.8748				39.1		2.07095				39.1		4.13511
39.2		3.89069				39.2		2.09919				39.2		3.91358
39.3		3.88778				39.3		2.02841				39.3		3.66852
39.4		3.86675				39.4		2.04563				39.4		3.81519
39.5		4.06741				39.5		2.2745				39.5		3.86639
39.6		3.84584				39.6		2.23131				39.6		3.80268
39.7		3.89033				39.7		2.11029				39.7		3.83429
39.8		4.22895				39.8		2.20595				39.8		4.3258
39.9		3.91154				39.9		2.30676				39.9		3.99113
40		4.12839				40		2.13737				40		4.24168
40.1		3.76289				40.1		2.0985				40.1		3.8
40.2		3.90549				40.2		2.08775				40.2		4.25675
40.3		4.17052				40.3		2.06899				40.3		4.37491
40.4		4.01713				40.4		2.06563				40.4		4.32304
40.5		3.9674				40.5		1.87613				40.5		4.02514
40.6		4.34998				40.6		2.23671				40.6		4.36537
40.7		4.1006				40.7		2.1719				40.7		4.17937
40.8		4.11119				40.8		2.0979				40.8		4.31595
40.9		4.10825				40.9		2.00294				40.9		4.11527
41		3.62922				41		1.67391				41		4.08592
41.1		3.79157				41.1		1.89068				41.1		4.25338
41.2		3.73153				41.2		2.08896				41.2		3.98336
41.3		3.81751				41.3		2.41318				41.3		4.09948
41.4		3.85834				41.4		2.1521				41.4		4.19102
41.5		4.01061				41.5		2.13535				41.5		3.98478
41.6		3.8212				41.6		1.89673				41.6		4.13984
41.7		3.96015				41.7		1.86178				41.7		4.19086
41.8		3.91144				41.8		1.76095				41.8		3.66561
41.9		4.52886				41.9		1.92646				41.9		4.38783
42		3.93592				42		1.58824				42		4.3258
42.1		3.88631				42.1		1.82167				42.1		4.52279
42.2		4.13592				42.2		1.82956				42.2		4.49075
42.3		4.44791				42.3		2.0604				42.3		4.87803
42.4		4.50978				42.4		1.80713				42.4		5.12158
42.5		4.28227				42.5		1.82427				42.5		4.8177
42.6		4.14411				42.6		1.8884				42.6		4.26005
42.7		3.8367				42.7		2.02421				42.7		4.02667
42.8		4.09581				42.8		1.95748				42.8		4.16191
42.9		4.0463				42.9		2.23337				42.9		3.9183
43		4.42314				43		2.07282				43		4.66762
43.1		4.09245				43.1		1.87811				43.1		3.92769
43.2		3.9326				43.2		1.99461				43.2		3.83661
43.3		4.18712				43.3		1.96898				43.3		4.0991
43.4		4.15816				43.4		1.77786				43.4		3.93057
43.5		4.25024				43.5		1.9542				43.5		4.24177
43.6		4.01203				43.6		1.85999				43.6		3.85043
43.7		3.99472				43.7		1.88102				43.7		3.94769
43.8		4.02172				43.8		1.87427				43.8		4.03902
43.9		3.95422				43.9		1.75393				43.9		4.10852
44		4.24725				44		1.95947				44		4.16797
44.1		4.14935				44.1		1.90691				44.1		4.04258
44.2		4.13895				44.2		1.81771				44.2		4.06139
44.3		4.15051				44.3		1.89095				44.3		4.1361
44.4		4.4031				44.4		1.79647				44.4		4.26877
44.5		4.22215				44.5		1.77846				44.5		4.07766
44.6		4.22493				44.6		2.02427				44.6		4.16864
44.7		4.23957				44.7		2.04552				44.7		4.00752
44.8		4.35324				44.8		2.07161				44.8		4.18735
44.9		4.16626				44.9		1.78911				44.9		4.03185
45		4.43054				45		1.78491				45		4.26303
45.1		4.67723				45.1		2.01467				45.1		4.34421
45.2		4.56012				45.2		2.0112				45.2		4.3749
45.3		4.52837				45.3		1.92699				45.3		4.48835
45.4		4.14615				45.4		1.86862				45.4		4.22398
45.5		4.17618				45.5		1.94412				45.5		4.38089
45.6		4.23057				45.6		1.74623				45.6		4.28489
45.7		4.30987				45.7		2.24869				45.7		4.34048
45.8		4.19177				45.8		2.11407				45.8		4.20663
45.9		4.5459				45.9		2.14178				45.9		4.54132
46		5.03777				46		2.07134				46		4.70266
46.1		4.61789				46.1		2.11572				46.1		4.68217
46.2		4.72409				46.2		2.18274				46.2		4.74428
46.3		4.48914				46.3		2.22971				46.3		4.54721
46.4		4.65126				46.4		2.10811				46.4		4.43432
46.5		4.46407				46.5		2.04332				46.5		4.34657
46.6		4.42701				46.6		2.02714				46.6		4.31744
46.7		4.45049				46.7		1.90153				46.7		4.27838
46.8		4.72627				46.8		2.06865				46.8		4.34401
46.9		4.22244				46.9		2.09475				46.9		4.14301
47		4.37069				47		2.06244				47		4.35485
47.1		4.25226				47.1		1.91394				47.1		4.34042
47.2		4.81428				47.2		2.05024				47.2		4.40883
47.3		4.90988				47.3		1.98853				47.3		4.53563
47.4		4.43707				47.4		2.02541				47.4		4.42919
47.5		4.69687				47.5		1.90148				47.5		4.77692
47.6		4.31692				47.6		1.99831				47.6		4.62789
47.7		4.53749				47.7		2.01317				47.7		4.69172
47.8		4.01944				47.8		1.83893				47.8		4.03624
47.9		4.12008				47.9		1.84461				47.9		4.18286
48		3.96913				48		1.89105				48		3.9703
48.1		4.06995				48.1		1.83136				48.1		4.14619
48.2		4.18174				48.2		1.96251				48.2		4.26838
48.3		3.83998				48.3		1.68278				48.3		3.88046
48.4		3.79087				48.4		1.8758				48.4		4.07329
48.5		4.34129				48.5		2.00415				48.5		4.26043
48.6		3.91129				48.6		1.79312				48.6		3.73902
48.7		4.354				48.7		2.00319				48.7		4.34681
48.8		4.40447				48.8		1.88997				48.8		3.75477
48.9		4.22127				48.9		1.81334				48.9		4.06832
49		4.15887				49		1.84464				49		4.11783
49.1		4.02082				49.1		1.75934				49.1		3.83492
49.2		4.21975				49.2		1.86537				49.2		4.1327
49.3		4.17515				49.3		1.85616				49.3		3.5455
49.4		4.31103				49.4		2.06942				49.4		4.26768
49.5		4.28935				49.5		2.11554				49.5		4.04443
49.6		4.44687				49.6		2.33748				49.6		4.13538
49.7		4.24943				49.7		1.9844				49.7		4.26509
49.8		3.95542				49.8		1.55982				49.8		4.31179
49.9		4.3093				49.9		1.81389				49.9		4.26857
50		4.09942				50		1.79439				50		4.09767
50.1		4.3083				50.1		1.8513				50.1		4.32796
50.2		4.60063				50.2		1.78397				50.2		4.09855
50.3		4.11941				50.3		1.66654				50.3		4.02305
50.4		4.48333				50.4		1.78489				50.4		4.3064
50.5		4.15521				50.5		1.65332				50.5		4.04879
50.6		4.25902				50.6		1.58692				50.6		4.25669
50.7		4.24562				50.7		1.65908				50.7		4.32569
50.8		4.24771				50.8		1.85967				50.8		4.31253
50.9		4.27612				50.9		1.77471				50.9		4.65104
51		4.15443				51		1.64548				51		4.5248
51.1		4.12319				51.1		1.79722				51.1		4.52271
51.2		4.23346				51.2		1.69631				51.2		4.70465
51.3		4.13135				51.3		1.704				51.3		4.18212
51.4		4.42335				51.4		1.7277				51.4		4.71626
51.5		4.28973				51.5		1.69199				51.5		4.54925
51.6		4.30367				51.6		1.75391				51.6		4.27186
51.7		4.48998				51.7		1.83711				51.7		4.51064
51.8		4.14519				51.8		1.57329				51.8		4.41001
51.9		4.10401				51.9		1.79121				51.9		4.24879
52		4.22758				52		1.71185				52		4.14687
52.1		4.09501				52.1		1.70458				52.1		3.93096
52.2		3.62757				52.2		1.39614				52.2		3.79836
52.3		4.07381				52.3		1.69084				52.3		4.1767
52.4		3.84876				52.4		1.59348				52.4		4.0318
52.5		3.95752				52.5		1.37323				52.5		4.32653
52.6		3.83356				52.6		1.49562				52.6		3.90314
52.7		3.62676				52.7		1.59241				52.7		3.79962
52.8		3.90257				52.8		1.59171				52.8		4.13494
52.9		3.86628				52.9		1.50305				52.9		3.88562
53		4.04382				53		1.62042				53		4.02679
53.1		4.21007				53.1		1.48414				53.1		4.10612
53.2		3.83607				53.2		1.42744				53.2		4.02425
53.3		4.01081				53.3		1.42214				53.3		4.35345
53.4		3.9159				53.4		1.41688				53.4		4.10263
53.5		3.87214				53.5		1.70027				53.5		3.98382
53.6		3.74559				53.6		1.50141				53.6		4.23623
53.7		3.82421				53.7		1.29342				53.7		4.23535
53.8		3.87722				53.8		1.55363				53.8		3.98063
53.9		4.06105				53.9		1.49144				53.9		4.278
54		4.21783				54		1.25445				54		4.68398
54.1		4.17253				54.1		1.56376				54.1		4.37373
54.2		3.89756				54.2		1.22215				54.2		3.96752
54.3		3.98778				54.3		1.31888				54.3		3.92181
54.4		3.71331				54.4		1.18239				54.4		3.64392
54.5		3.70915				54.5		1.38909				54.5		3.5596
54.6		4.06138				54.6		1.36227				54.6		4.30013
54.7		3.9355				54.7		1.59372				54.7		4.19387
54.8		3.87975				54.8		1.15557				54.8		3.97336
54.9		4.13262				54.9		1.4531				54.9		4.0358
55		3.95833				55		1.32842				55		3.9754
55.1		4.04257				55.1		1.3286				55.1		4.21002
55.2		3.76078				55.2		1.22759				55.2		4.18957
55.3		3.77616				55.3		1.28552				55.3		4.12411
55.4		3.96464				55.4		1.27417				55.4		4.03374
55.5		4.09053				55.5		1.2949				55.5		4.01938
55.6		3.90561				55.6		1.36633				55.6		4.06273
55.7		3.93165				55.7		1.18332				55.7		3.76843
55.8		3.52698				55.8		1.20644				55.8		3.67824
55.9		3.67239				55.9		1.41801				55.9		3.42324
56		3.64788				56		1.29329				56		3.62823
56.1		3.43988				56.1		1.37821				56.1		3.46434
56.2		3.61309				56.2		1.3588				56.2		3.78852
56.3		3.5783				56.3		1.24065				56.3		3.30902
56.4		3.77081				56.4		1.46453				56.4		3.68063
56.5		3.8215				56.5		1.45226				56.5		3.77778
56.6		3.6328				56.6		1.19881				56.6		3.60634
56.7		3.62264				56.7		1.36806				56.7		3.67712
56.8		3.8101				56.8		1.46716				56.8		3.80786
56.9		3.8464				56.9		1.43874				56.9		3.75514
57		3.94975				57		1.31045				57		3.93916
57.1		3.94348				57.1		1.15061				57.1		3.96909
57.2		3.89882				57.2		1.42304				57.2		3.81746
57.3		4.09439				57.3		1.62685				57.3		3.84167
57.4		3.90549				57.4		1.3843				57.4		3.78717
57.5		3.94208				57.5		1.31553				57.5		3.94887
57.6		3.7388				57.6		1.27369				57.6		3.81431
57.7		3.84331				57.7		1.41654				57.7		3.74653
57.8		4.00938				57.8		1.51941				57.8		3.88232
57.9		3.65684				57.9		1.50171				57.9		3.56525
58		3.92762				58		1.6221				58		3.96778
58.1		4.02462				58.1		1.45709				58.1		4.05807
58.2		3.75208				58.2		1.31954				58.2		3.90444
58.3		4.42837				58.3		1.68467				58.3		4.17066
58.4		4.17213				58.4		1.60027				58.4		3.89941
58.5		3.97703				58.5		1.36512				58.5		4.07317
58.6		3.83587				58.6		1.5417				58.6		3.99961
58.7		3.76287				58.7		1.54695				58.7		3.83123
58.8		3.76755				58.8		1.69797				58.8		3.79695
58.9		3.92609				58.9		1.46284				58.9		3.91338
59		4.19897				59		1.51605				59		4.07622
59.1		4.02154				59.1		1.61855				59.1		3.88739
59.2		3.92019				59.2		1.47168				59.2		3.77911
59.3		4.00901				59.3		1.65729				59.3		3.83956
59.4		3.84558				59.4		1.70115				59.4		3.70806
59.5		4.02305				59.5		1.72812				59.5		3.8065
59.6		4.04544				59.6		1.70446				59.6		3.70024
59.7		4.07474				59.7		1.36002				59.7		3.81601
59.8		4.02416				59.8		1.48057				59.8		3.7014
59.9		4.07055				59.9		1.70471				59.9		3.86953
60		3.96186				60		1.4377				60		3.88178
60.1		3.70491				60.1		1.41414				60.1		3.48341
60.2		4.00418				60.2		1.32108				60.2		3.68315
60.3		4.15969				60.3		1.64314				60.3		3.75332
60.4		4.20108				60.4		1.76124				60.4		4.14227
60.5		4.17318				60.5		1.53528				60.5		3.88605
60.6		4.1659				60.6		1.70033				60.6		3.96014
60.7		3.85781				60.7		1.58255				60.7		3.59884
60.8		4.12574				60.8		1.58573				60.8		3.90474
60.9		3.86861				60.9		1.2944				60.9		4.00275
61		4.14567				61		1.47714				61		3.84386
61.1		4.30635				61.1		1.59971				61.1		4.21128
61.2		4.07989				61.2		1.56672				61.2		3.79401
61.3		3.90281				61.3		1.47986				61.3		3.73015
61.4		3.89677				61.4		1.57165				61.4		4.0632
61.5		3.89327				61.5		1.6962				61.5		3.59357
61.6		3.78264				61.6		1.33411				61.6		3.77962
61.7		3.86359				61.7		1.51607				61.7		3.79174
61.8		3.93974				61.8		1.51106				61.8		3.86864
61.9		3.71859				61.9		1.35279				61.9		3.68827
62		3.73444				62		1.53893				62		3.58388
62.1		4.04095				62.1		1.70917				62.1		3.67042
62.2		4.14578				62.2		1.36248				62.2		3.82846
62.3		4.21813				62.3		1.74179				62.3		4.00157
62.4		4.23488				62.4		1.69187				62.4		4.14905
62.5		4.30325				62.5		1.59343				62.5		3.64037
62.6		4.0943				62.6		1.68681				62.6		3.74486
62.7		4.43545				62.7		1.88558				62.7		4.16827
62.8		4.34817				62.8		1.86057				62.8		4.02964
62.9		4.16116				62.9		1.51234				62.9		4.16394
63		4.26306				63		1.86085				63		4.40265
63.1		4.16258				63.1		1.72711				63.1		4.0968
63.2		4.07816				63.2		1.56592				63.2		3.99483
63.3		3.89077				63.3		1.50588				63.3		4.01688
63.4		3.84696				63.4		1.53087				63.4		4.05222
63.5		3.98228				63.5		1.61502				63.5		3.87053
63.6		3.76711				63.6		1.55975				63.6		3.79544
63.7		3.78521				63.7		1.48645				63.7		3.8556
63.8		3.91123				63.8		1.74966				63.8		4.15004
63.9		3.72142				63.9		1.67639				63.9		4.07525
64		3.5376				64		1.59165				64		3.90797
64.1		3.77867				64.1		1.46625				64.1		3.74911
64.2		3.45513				64.2		1.52046				64.2		3.64514
64.3		3.69059				64.3		1.50835				64.3		3.77593
64.4		4.02841				64.4		1.65916				64.4		4.03087
64.5		4.30481				64.5		1.65961				64.5		4.28081
64.6		3.93632				64.6		1.49366				64.6		4.06128
64.7		3.82402				64.7		1.46007				64.7		3.84993
64.8		3.77492				64.8		1.49809				64.8		3.84114
64.9		3.73883				64.9		1.58091				64.9		3.81668
65		3.83087				65		1.46552				65		3.81815
65.1		3.85191				65.1		1.51967				65.1		3.87367
65.2		3.81077				65.2		1.73085				65.2		3.67985
65.3		4.14737				65.3		1.63349				65.3		3.74277
65.4		3.91892				65.4		1.49924				65.4		3.72574
65.5		3.92055				65.5		1.39102				65.5		3.72378
65.6		4.24407				65.6		1.48084				65.6		3.74848
65.7		3.81532				65.7		1.3769				65.7		3.67759
65.8		4.18105				65.8		1.51373				65.8		3.78228
65.9		3.96405				65.9		1.3639				65.9		3.86497
66		4.23341				66		1.55675				66		3.88239
66.1		4.37763				66.1		1.61723				66.1		3.88744
66.2		4.19721				66.2		1.6438				66.2		3.84094
66.3		3.84451				66.3		1.39989				66.3		3.72559
66.4		4.06778				66.4		1.69354				66.4		3.84419
66.5		4.27784				66.5		1.71453				66.5		4.02168
66.6		4.14017				66.6		1.49592				66.6		3.97253
66.7		4.5724				66.7		1.66066				66.7		4.11367
66.8		4.35817				66.8		1.63204				66.8		3.95125
66.9		4.38506				66.9		1.55836				66.9		4.30307
67		4.3082				67		1.46696				67		4.0908
67.1		4.21167				67.1		1.57329				67.1		3.98234
67.2		4.58928				67.2		1.73072				67.2		4.07967
67.3		4.26869				67.3		1.74613				67.3		3.9422
67.4		4.439				67.4		1.60314				67.4		4.18244
67.5		4.01677				67.5		1.79947				67.5		4.04687
67.6		4.23842				67.6		1.71216				67.6		4.15762
67.7		4.48611				67.7		1.64374				67.7		4.5209
67.8		3.95861				67.8		1.4567				67.8		4.22433
67.9		3.70269				67.9		1.4001				67.9		4.08258
68		3.81119				68		1.59197				68		3.96713
68.1		4.10443				68.1		1.49389				68.1		4.1613
68.2		4.44531				68.2		1.54838				68.2		4.05143
68.3		4.61557				68.3		1.582				68.3		4.15156
68.4		4.54398				68.4		1.51948				68.4		3.90668
68.5		4.50964				68.5		1.75588				68.5		3.81072
68.6		4.54928				68.6		1.62101				68.6		4.21648
68.7		4.3844				68.7		1.59127				68.7		3.99768
68.8		4.55636				68.8		1.55403				68.8		3.81461
68.9		4.61984				68.9		1.79625				68.9		4.12963
69		4.57281				69		1.59931				69		4.00939
69.1		4.49575				69.1		1.52841				69.1		4.18595
69.2		4.36911				69.2		1.41362				69.2		3.7596
69.3		4.37426				69.3		1.48427				69.3		4.10679
69.4		4.107				69.4		1.33909				69.4		4.10015
69.5		4.1213				69.5		1.38711				69.5		3.85377
69.6		3.9137				69.6		1.46096				69.6		3.74785
69.7		3.99394				69.7		1.31918				69.7		4.20162
69.8		4.11384				69.8		1.23309				69.8		4.50696
69.9		4.14552				69.9		1.66281				69.9		4.3354
70		4.15928				70		2.12115				70		4.24841
70.1		4.35916				70.1		1.87644				70.1		4.15422
70.2		4.39601				70.2		1.88623				70.2		4.29663
70.3		4.48876				70.3		1.80911				70.3		4.42862
70.4		4.42754				70.4		1.60952				70.4		4.75501
70.5		4.71334				70.5		1.9602				70.5		4.81924
70.6		4.29836				70.6		2.03912				70.6		4.11263
70.7		4.40011				70.7		2.14785				70.7		4.48152
70.8		4.34356				70.8		2.1259				70.8		4.05981
70.9		4.33985				70.9		1.55602				70.9		3.76806
71		4.03413				71		2.06665				71		3.74229
71.1		4.21218				71.1		1.98064				71.1		3.98899
71.2		4.16012				71.2		1.6987				71.2		3.89056
71.3		4.32611				71.3		1.99221				71.3		4.03116
71.4		4.26469				71.4		2.06812				71.4		4.11462
71.5		4.38781				71.5		1.78606				71.5		4.18215
71.6		4.36833				71.6		1.61332				71.6		4.14668
71.7		4.05341				71.7		1.7428				71.7		4.18375
71.8		4.2187				71.8		1.5613				71.8		4.14752
71.9		4.15175				71.9		1.34638				71.9		4.20006
72		4.21915				72		1.71381				72		4.1931
72.1		4.30626				72.1		1.87391				72.1		4.04768
72.2		4.60715				72.2		1.81035				72.2		4.44239
72.3		3.86275				72.3		1.68403				72.3		3.7311
72.4		4.26042				72.4		1.69985				72.4		4.1005
72.5		4.21059				72.5		1.51549				72.5		4.14981
72.6		4.20978				72.6		1.66796				72.6		3.93384
72.7		4.31772				72.7		1.80526				72.7		4.0958
72.8		4.23152				72.8		1.6145				72.8		4.12786
72.9		3.8263				72.9		1.79551				72.9		3.73747
73		3.59538				73		1.67635				73		3.85608
73.1		3.4782				73.1		1.56917				73.1		3.69007
73.2		3.59415				73.2		1.66536				73.2		3.87096
73.3		3.46205				73.3		1.59993				73.3		3.5899
73.4		3.63202				73.4		1.61952				73.4		4.12157
73.5		3.9618				73.5		1.76876				73.5		3.88175
73.6		4.03171				73.6		1.98268				73.6		3.99025
73.7		4.43564				73.7		2.26855				73.7		4.09387
73.8		4.18307				73.8		2.01183				73.8		3.8036
73.9		4.31541				73.9		2.077				73.9		3.94832
74		4.1883				74		1.90822				74		4.15829
74.1		4.15315				74.1		2.07193				74.1		3.96451
74.2		4.26118				74.2		1.85554				74.2		3.98909
74.3		4.31163				74.3		2.26385				74.3		3.68942
74.4		4.05848				74.4		2.01002				74.4		4.09236
74.5		4.33642				74.5		2.14091				74.5		3.691
74.6		4.13267				74.6		1.57579				74.6		3.86252
74.7		4.57199				74.7		1.87229				74.7		4.08638
74.8		4.39465				74.8		1.82832				74.8		4.13624
74.9		4.38716				74.9		1.78351				74.9		4.01176
75		4.69771				75		1.92861				75		4.15694
75.1		4.21297				75.1		2.10168				75.1		4.04024
75.2		4.33742				75.2		1.87094				75.2		4.27664
75.3		4.334				75.3		1.97413				75.3		3.89037
75.4		4.45422				75.4		1.80059				75.4		3.88323
75.5		4.02774				75.5		1.96042				75.5		3.72536
75.6		4.1349				75.6		1.87075				75.6		4.14036
75.7		4.03217				75.7		1.92108				75.7		4.16459
75.8		4.15355				75.8		2.08881				75.8		3.89506
75.9		4.2149				75.9		2.06013				75.9		4.16709
76		3.98785				76		1.99719				76		4.24655
76.1		3.55486				76.1		1.88303				76.1		3.24364
76.2		4.23319				76.2		2.0344				76.2		3.7553
76.3		4.49901				76.3		2.01349				76.3		3.71542
76.4		4.51676				76.4		1.9898				76.4		3.79241
76.5		4.47673				76.5		2.11586				76.5		3.87668
76.6		4.38755				76.6		1.84929				76.6		3.7573
76.7		4.27308				76.7		1.94921				76.7		3.86644
76.8		4.48443				76.8		2.09621				76.8		4.27358
76.9		4.59564				76.9		1.97186				76.9		4.02743
77		4.58841				77		1.98314				77		4.05204
77.1		4.15332				77.1		1.8286				77.1		4.21606
77.2		4.65801				77.2		1.74853				77.2		4.96912
77.3		4.56135				77.3		1.83934				77.3		4.39362
77.4		4.51217				77.4		1.75374				77.4		3.62427
77.5		4.48785				77.5		1.95466				77.5		4.04628
77.6		4.22239				77.6		1.84638				77.6		3.58756
77.7		4.12418				77.7		1.82839				77.7		3.90721
77.8		4.44182				77.8		1.93601				77.8		3.90634
77.9		4.36903				77.9		1.86894				77.9		3.91774
78		4.35252				78		2.16859				78		3.87002
78.1		4.24917				78.1		2.08091				78.1		3.83887
78.2		4.31032				78.2		2.08433				78.2		3.67355
78.3		4.26371				78.3		2.08117				78.3		4.04906
78.4		4.25925				78.4		2.18125				78.4		3.93849
78.5		4.01571				78.5		1.86336				78.5		4.00427
78.6		4.3515				78.6		2.08641				78.6		3.92589
78.7		3.82762				78.7		1.97485				78.7		3.78069
78.8		4.07437				78.8		1.93592				78.8		3.64303
78.9		3.85698				78.9		1.93072				78.9		3.93419
79		3.99278				79		2.11301				79		3.90095
79.1		3.74518				79.1		1.92065				79.1		3.91079
79.2		3.50642				79.2		2.01273				79.2		3.637
79.3		3.68684				79.3		1.97111				79.3		3.53221
79.4		3.89967				79.4		1.74165				79.4		3.72189
79.5		3.94104				79.5		1.7406				79.5		3.71623
79.6		3.91127				79.6		1.94577				79.6		3.79092
79.7		4.0338				79.7		1.99909				79.7		3.92887
79.8		4.03865				79.8		2.03219				79.8		4.40493
79.9		4.03878				79.9		1.96986				79.9		4.16035
80		4.10739				80		2.06674				80		4.23477
80.1		4.40463				80.1		2.13919				80.1		4.1385
80.2		4.13322				80.2		2.02258				80.2		4.31524
80.3		4.35136				80.3		1.94766				80.3		3.98136
80.4		4.44761				80.4		1.98697				80.4		4.21808
80.5		4.18933				80.5		2.10316				80.5		4.15971
80.6		4.23574				80.6		2.0144				80.6		4.17909
80.7		4.49862				80.7		1.98074				80.7		4.22941
80.8		4.35693				80.8		1.91305				80.8		4.24585
80.9		4.65142				80.9		1.96745				80.9		4.19623
81		4.03287				81		1.93075				81		3.9901
81.1		4.35927				81.1		1.94803				81.1		4.07686
81.2		4.18711				81.2		1.93024				81.2		3.91432
81.3		3.9989				81.3		1.95414				81.3		4.02766
81.4		3.96323				81.4		2.00972				81.4		3.88713
81.5		4.02049				81.5		1.92511				81.5		4.03285
81.6		3.9476				81.6		1.95402				81.6		4.04201
81.7		4.3512				81.7		1.86681				81.7		4.03943
81.8		4.22832				81.8		1.99795				81.8		3.91618
81.9		4.1093				81.9		1.8378				81.9		4.05863
82		4.28056				82		1.90406				82		4.14819
82.1		4.2133				82.1		1.99613				82.1		4.10918
82.2		4.27891				82.2		2.04238				82.2		4.20525
82.3		4.41208				82.3		1.96378				82.3		4.13356
82.4		4.12631				82.4		2.04953				82.4		4.05165
82.5		4.04441				82.5		2.03357				82.5		3.97147
82.6		4.29876				82.6		2.06912				82.6		4.19443
82.7		4.38355				82.7		2.04184				82.7		4.06759
82.8		4.19906				82.8		2.14576				82.8		4.18764
82.9		4.22971				82.9		2.06531				82.9		4.1867
83		4.49131				83		1.99275				83		4.28737
83.1		4.64667				83.1		2.15012				83.1		4.20241
83.2		4.75327				83.2		1.95895				83.2		4.53285
83.3		4.27585				83.3		1.94613				83.3		4.24943
83.4		4.40878				83.4		1.99411				83.4		4.22971
83.5		4.5987				83.5		2.13955				83.5		4.27968
83.6		4.6372				83.6		1.98539				83.6		4.42425
83.7		4.3669				83.7		1.96895				83.7		4.37283
83.8		4.3881				83.8		2.06839				83.8		4.39209
83.9		4.37206				83.9		2.13412				83.9		4.44827
84		4.39563				84		1.86494				84		4.09726
84.1		4.19829				84.1		1.98776				84.1		4.0735
84.2		4.51402				84.2		2.12951				84.2		4.0985
84.3		4.12368				84.3		2.08134				84.3		4.00417
84.4		4.5267				84.4		2.0254				84.4		4.06184
84.5		3.97642				84.5		2.00693				84.5		3.94697
84.6		4.0835				84.6		2.05825				84.6		4.06732
84.7		4.25754				84.7		2.02377				84.7		4.09137
84.8		4.2003				84.8		2.07221				84.8		4.10337
84.9		4.58501				84.9		2.2584				84.9		4.24516
85		4.45526				85		2.20152				85		4.00032
85.1		4.42871				85.1		2.25191				85.1		4.08737
85.2		4.50443				85.2		2.18595				85.2		4.27596
85.3		4.31439				85.3		1.97438				85.3		4.40611
85.4		4.40013				85.4		1.94044				85.4		4.44661
85.5		4.51776				85.5		2.17361				85.5		4.43704
85.6		4.36318				85.6		2.1116				85.6		4.32672
85.7		4.36039				85.7		2.02196				85.7		4.70313
85.8		4.49793				85.8		2.19743				85.8		4.43959
85.9		4.51374				85.9		2.01189				85.9		4.41441
86		4.50113				86		2.09721				86		4.39867
86.1		4.27464				86.1		2.01703				86.1		4.41304
86.2		4.70449				86.2		2.16471				86.2		4.47825
86.3		4.27093				86.3		2.00281				86.3		4.35234
86.4		4.47643				86.4		2.00372				86.4		4.58085
86.5		4.33823				86.5		1.91202				86.5		4.56617
86.6		4.39601				86.6		1.90897				86.6		4.49633
86.7		4.41853				86.7		1.91442				86.7		4.21059
86.8		4.66828				86.8		2.14083				86.8		4.2062
86.9		4.50833				86.9		2.23697				86.9		4.21233
87		4.64934				87		2.03428				87		4.40973
87.1		4.58292				87.1		2.05537				87.1		4.25609
87.2		4.25367				87.2		1.95371				87.2		4.26043
87.3		4.43335				87.3		2.04107				87.3		4.21443
87.4		4.27041				87.4		1.88438				87.4		3.87075
87.5		4.27277				87.5		2.09961				87.5		3.99247
87.6		4.47976				87.6		2.22345				87.6		4.19258
87.7		4.20885				87.7		2.21195				87.7		4.07137
87.8		4.39321				87.8		2.1453				87.8		4.22159
87.9		4.35844				87.9		2.03159				87.9		4.23639
88		4.44621				88		2.02422				88		4.2857
88.1		4.12541				88.1		1.83496				88.1		3.99015
88.2		4.02203				88.2		1.87102				88.2		3.95884
88.3		4.06192				88.3		1.71842				88.3		4.21841
88.4		4.34727				88.4		2.12537				88.4		4.26656
88.5		4.27052				88.5		2.02475				88.5		4.43611
88.6		4.35725				88.6		1.88191				88.6		4.31591
88.7		4.63283				88.7		2.09969				88.7		4.32697
88.8		4.53742				88.8		2.01143				88.8		4.30465
88.9		4.68783				88.9		1.90032				88.9		3.82126
89		4.70902				89		2.08997				89		4.28613
89.1		4.71269				89.1		2.00769				89.1		3.73367
89.2		4.49739				89.2		1.98539				89.2		3.62016
89.3		4.19288				89.3		1.86111				89.3		3.52952
89.4		4.90985				89.4		1.95822				89.4		3.82312
89.5		4.61392				89.5		1.72734				89.5		3.72333
89.6		4.3956				89.6		1.98803				89.6		4.03327
89.7		4.2876				89.7		2.00128				89.7		4.00169
89.8		4.15949				89.8		2.03103				89.8		4.03245
89.9		3.99371				89.9		1.91175				89.9		3.35075
90		3.89364				90		1.86687				90		3.53768
90.1		4.19484				90.1		2.01843				90.1		3.81557
90.2		4.05612				90.2		2.106				90.2		3.91518
90.3		4.3052				90.3		2.03769				90.3		4.1849
90.4		4.13422				90.4		1.96312				90.4		3.73266
90.5		4.04852				90.5		1.91489				90.5		3.699
90.6		4.16664				90.6		1.88767				90.6		3.82435
90.7		4.60089				90.7		1.91406				90.7		4.00587
90.8		4.73613				90.8		1.94117				90.8		4.23815
90.9		4.60678				90.9		2.07678				90.9		4.14446
91		4.91981				91		2.00743				91		4.1183
91.1		4.17892				91.1		1.91809				91.1		3.74535
91.2		3.9521				91.2		1.85226				91.2		4.1511
91.3		4.3722				91.3		1.73702				91.3		4.17851
91.4		4.56154				91.4		1.79268				91.4		4.13311
91.5		4.29122				91.5		1.88171				91.5		4.09428
91.6		4.62587				91.6		1.99679				91.6		4.16951
91.7		4.66079				91.7		2.00871				91.7		4.13173
91.8		4.74185				91.8		1.936				91.8		4.37902
91.9		4.73885				91.9		2.09358				91.9		4.28246
92		4.80461				92		2.10757				92		4.20759
92.1		4.90205				92.1		2.04681				92.1		4.25565
92.2		4.98167				92.2		2.02185				92.2		4.54827
92.3		4.57684				92.3		1.78438				92.3		4.40364
92.4		4.47129				92.4		1.82696				92.4		4.27238
92.5		4.46191				92.5		1.98193				92.5		4.17792
92.6		4.6068				92.6		1.97406				92.6		4.44865
92.7		4.34189				92.7		2.13871				92.7		4.40717
92.8		4.40071				92.8		2.01315				92.8		4.44405
92.9		4.24628				92.9		1.84923				92.9		4.14232
93		4.35115				93		1.89326				93		4.60103
93.1		4.45943				93.1		1.82502				93.1		4.34392
93.2		4.11				93.2		1.79869				93.2		4.10081
93.3		4.45633				93.3		1.88495				93.3		4.13884
93.4		4.51606				93.4		2.05583				93.4		4.18582
93.5		4.45099				93.5		1.98096				93.5		4.15184
93.6		4.50265				93.6		1.85902				93.6		4.38017
93.7		4.69178				93.7		1.86501				93.7		4.18905
93.8		4.62371				93.8		1.97767				93.8		4.06318
93.9		4.60075				93.9		1.94563				93.9		4.46921
94		4.6769				94		1.87605				94		4.51435
94.1		5.32042				94.1		2.01054				94.1		4.56372
94.2		5.1513				94.2		1.76245				94.2		4.44925
94.3		5.19706				94.3		1.86687				94.3		4.42002
94.4		4.95606				94.4		2.04971				94.4		4.18967
94.5		5.06914				94.5		1.84323				94.5		4.37119
94.6		4.83759				94.6		1.86176				94.6		4.32067
94.7		4.94746				94.7		1.92				94.7		4.63711
94.8		4.89033				94.8		1.83192				94.8		4.62699
94.9		4.94725				94.9		1.93013				94.9		4.49266
95		5.01331				95		1.9129				95		4.49255
95.1		5.13131				95.1		1.92343				95.1		4.46169
95.2		5.24514				95.2		2.04864				95.2		4.38112
95.3		5.54534				95.3		2.00987				95.3		4.40679
95.4		4.61221				95.4		1.95793				95.4		4.19018
95.5		5.09332				95.5		1.92202				95.5		4.36548
95.6		4.97663				95.6		1.85456				95.6		4.25188
95.7		5.2741				95.7		1.91895				95.7		4.42465
95.8		5.05522				95.8		1.89388				95.8		4.38128
95.9		4.96294				95.9		2.07158				95.9		4.27168
96		5.00121				96		1.97963				96		4.38394
96.1		4.95183				96.1		1.8335				96.1		4.36253
96.2		4.79232				96.2		1.93989				96.2		4.12621
96.3		4.83429				96.3		2.03776				96.3		4.24732
96.4		4.60649				96.4		2.01537				96.4		4.36044
96.5		4.88804				96.5		1.98244				96.5		4.14238
96.6		5.09701				96.6		1.8682				96.6		4.31325
96.7		5.19592				96.7		2.01069				96.7		4.52068
96.8		4.75111				96.8		1.95899				96.8		4.28343
96.9		5.01283				96.9		1.91608				96.9		4.19496
97		4.99503				97		2.03602				97		4.39809
97.1		4.80639				97.1		1.95203				97.1		4.22447
97.2		5.13023				97.2		1.93135				97.2		4.40222
97.3		4.94688				97.3		1.96772				97.3		3.68856
97.4		4.77351				97.4		1.91001				97.4		4.13208
97.5		4.76161				97.5		2.02461				97.5		3.98178
97.6		5.16493				97.6		1.90662				97.6		4.17706
97.7		4.95491				97.7		1.97903				97.7		4.34146
97.8		5.16185				97.8		1.90399				97.8		4.27146
97.9		4.93903				97.9		2.00785				97.9		4.53022
98		5.00316				98		1.9281				98		4.48308
98.1		5.13681				98.1		1.95234				98.1		4.34358
98.2		4.79763				98.2		1.9303				98.2		4.15616
98.3		4.8885				98.3		2.00687				98.3		4.43714
98.4		4.89882				98.4		1.87926				98.4		4.37742
98.5		4.98133				98.5		2.00266				98.5		4.29064
98.6		5.07456				98.6		1.95167				98.6		4.21948
98.7		4.87784				98.7		1.93308				98.7		4.40356
98.8		4.84385				98.8		2.09831				98.8		4.29288
98.9		4.77263				98.9		1.91387				98.9		4.46282
99		4.69787				99		1.95819				99		4.3549
99.1		4.78981				99.1		1.84649				99.1		4.23478
99.2		4.61212				99.2		2.02971				99.2		4.4704
99.3		4.65807				99.3		2.04809				99.3		4.22502
99.4		4.8829				99.4		2.1105				99.4		4.39033
99.5		4.73965				99.5		2.01253				99.5		3.97272
99.6		4.75117				99.6		2.04199				99.6		3.91016
99.7		4.65633				99.7		1.88174				99.7		4.01974
99.8		4.88148				99.8		2.13272				99.8		4.00041
99.9		5.15958				99.9		1.91496				99.9		4.45525
100		4.6048				100		1.99594				100		4.23668
100.1		4.94844				100.1		2.1894				100.1		4.06291
100.2		5.27699				100.2		2.07776				100.2		4.15642
100.3		4.98045				100.3		2.13888				100.3		4.42862
100.4		5.35593				100.4		2.18056				100.4		4.49917
100.5		5.09567				100.5		2.1936				100.5		4.30377
100.6		4.68132				100.6		2.24003				100.6		4.2524
100.7		4.53856				100.7		1.96479				100.7		4.31504
100.8		4.92935				100.8		2.00579				100.8		4.27183
100.9		4.70545				100.9		1.6897				100.9		4.16884
101		5.0812				101		2.17994				101		4.14153
101.1		4.69061				101.1		2.41993				101.1		4.17891
101.2		4.9902				101.2		2.09837				101.2		4.44983
101.3		4.93762				101.3		2.12187				101.3		4.24876
101.4		4.60501				101.4		2.26598				101.4		4.11991
101.5		4.62423				101.5		2.01254				101.5		4.09437
101.6		4.56996				101.6		2.05358				101.6		4.21016
101.7		4.64194				101.7		2.20416				101.7		4.23789
101.8		4.51721				101.8		1.98206				101.8		4.12951
101.9		4.59471				101.9		1.85879				101.9		4.18367
102		4.58736				102		1.87516				102		4.18303
102.1		4.6542				102.1		2.07703				102.1		4.27877
102.2		4.45982				102.2		1.86034				102.2		4.18177
102.3		4.59065				102.3		1.96936				102.3		4.39907
102.4		4.75211				102.4		2.09793				102.4		4.42898
102.5		4.75535				102.5		2.3595				102.5		4.4587
102.6		4.79302				102.6		2.00949				102.6		4.06573
102.7		4.59188				102.7		1.9539				102.7		4.26594
102.8		4.84533				102.8		1.83485				102.8		4.28759
102.9		4.85276				102.9		1.85566				102.9		4.15369
103		4.74605				103		1.97734				103		4.32094
103.1		4.73119				103.1		2.06855				103.1		4.13977
103.2		4.60424				103.2		2.04672				103.2		4.07611
103.3		4.59005				103.3		1.94027				103.3		4.29839
103.4		4.72712				103.4		1.81918				103.4		4.32332
103.5		4.68667				103.5		1.9299				103.5		4.05863
103.6		4.71604				103.6		1.95115				103.6		4.18152
103.7		4.57801				103.7		2.05021				103.7		4.21317
103.8		4.68122				103.8		2.13781				103.8		4.2597
103.9		4.74242				103.9		2.03993				103.9		4.30896
104		4.71129				104		1.88131				104		4.31095
104.1		4.79613				104.1		2.01873				104.1		4.24635
104.2		4.57052				104.2		1.89486				104.2		4.22665
104.3		4.76746				104.3		1.85809				104.3		4.36509
104.4		4.78246				104.4		1.74031				104.4		4.30953
104.5		4.79367				104.5		1.83281				104.5		4.67228
104.6		4.58576				104.6		2.09178				104.6		4.42161
104.7		4.7127				104.7		1.89844				104.7		4.43067
104.8		4.82966				104.8		2.04347				104.8		4.67964
104.9		4.68821				104.9		1.97582				104.9		4.30383
105		4.64508				105		1.96439				105		4.3187
105.1		5.02186				105.1		2.17738				105.1		4.60162
105.2		4.73874				105.2		2.05088				105.2		4.25549
105.3		4.81936				105.3		2.09557				105.3		4.13537
105.4		4.60618				105.4		2.16928				105.4		4.25356
105.5		4.31283				105.5		2.14538				105.5		4.13455
105.6		4.29569				105.6		2.0094				105.6		4.69491
105.7		4.45835				105.7		2.14395				105.7		4.32885
105.8		4.50732				105.8		2.15471				105.8		4.36798
105.9		4.85886				105.9		2.28434				105.9		4.5889
106		5.07031				106		2.28803				106		4.5334
106.1		5.09221				106.1		2.48323				106.1		4.62458
106.2		4.97098				106.2		2.06929				106.2		4.69961
106.3		4.85861				106.3		1.98638				106.3		4.62227
106.4		5.1498				106.4		1.89423				106.4		4.67749
106.5		4.76862				106.5		1.89889				106.5		4.51799
106.6		4.89954				106.6		1.84245				106.6		4.60724
106.7		4.86834				106.7		1.86739				106.7		4.50542
106.8		5.11305				106.8		1.90614				106.8		4.59844
106.9		4.94412				106.9		1.86489				106.9		4.49574
107		4.83422				107		1.89376				107		4.48911
107.1		5.00018				107.1		2.01947				107.1		4.47002
107.2		4.86163				107.2		2.00326				107.2		4.56749
107.3		4.84609				107.3		1.78895				107.3		4.44976
107.4		4.88598				107.4		1.80298				107.4		4.53656
107.5		5.02416				107.5		1.86402				107.5		4.27771
107.6		4.79946				107.6		1.96628				107.6		4.53462
107.7		5.24306				107.7		1.88878				107.7		4.80686
107.8		4.83467				107.8		1.94172				107.8		4.43766
107.9		4.96237				107.9		1.85294				107.9		4.70945
108		5.02303				108		1.76437				108		4.54513
108.1		4.92668				108.1		1.8417				108.1		4.60175
108.2		4.84549				108.2		1.82473				108.2		4.61114
108.3		4.79047				108.3		1.84863				108.3		4.67177
108.4		4.98446				108.4		2.04645				108.4		4.58874
108.5		4.88408				108.5		1.95121				108.5		4.70153
108.6		4.79964				108.6		1.99003				108.6		4.50452
108.7		4.98241				108.7		1.97292				108.7		4.74517
108.8		4.90407				108.8		1.87269				108.8		4.54957
108.9		4.72637				108.9		1.80741				108.9		4.34386
109		4.82546				109		1.98902				109		4.49507
109.1		4.90085				109.1		2.05626				109.1		4.50042
109.2		4.9907				109.2		1.96389				109.2		4.58208
109.3		4.72984				109.3		1.66515				109.3		4.58256
109.4		5.02266				109.4		1.89456				109.4		4.71818
109.5		5.06293				109.5		2.06974				109.5		4.43705
109.6		5.27681				109.6		2.18319				109.6		4.41661
109.7		5.07263				109.7		1.97456				109.7		4.48786
109.8		5.08859				109.8		1.99432				109.8		4.47906
109.9		4.88156				109.9		2.17225				109.9		4.41949
110		4.90659				110		2.38099				110		4.43521
110.1		4.905				110.1		2.23736				110.1		4.60658
110.2		4.8618				110.2		2.27982				110.2		4.64323
110.3		4.9133				110.3		2.02814				110.3		4.36144
110.4		5.03688				110.4		2.08034				110.4		4.42254
110.5		4.92082				110.5		2.00018				110.5		4.31349
110.6		4.83132				110.6		1.91875				110.6		4.29053
110.7		5.36276				110.7		1.94494				110.7		4.43055
110.8		5.21963				110.8		1.95857				110.8		4.45435
110.9		5.06454				110.9		1.91544				110.9		4.34958
111		4.96738				111		1.87093				111		4.44773
111.1		4.55496				111.1		1.79497				111.1		4.171
111.2		4.49869				111.2		1.53715				111.2		4.03674
111.3		4.91611				111.3		1.86479				111.3		4.11865
111.4		4.91019				111.4		1.90134				111.4		4.42149
111.5		4.83705				111.5		1.89055				111.5		3.99414
111.6		4.59423				111.6		1.5938				111.6		4.06529
111.7		5.05511				111.7		1.80598				111.7		4.47126
111.8		5.05197				111.8		1.83096				111.8		4.41367
111.9		4.72898				111.9		1.7091				111.9		3.98208
112		4.91095				112		1.59841				112		4.18938
112.1		5.20937				112.1		1.73696				112.1		4.15438
112.2		5.30106				112.2		1.64282				112.2		4.27898
112.3		5.1946				112.3		1.97267				112.3		4.15317
112.4		5.0151				112.4		1.89792				112.4		4.16376
112.5		5.40801				112.5		1.98044				112.5		4.46336
112.6		5.00645				112.6		1.71295				112.6		4.40599
112.7		5.41752				112.7		1.89953				112.7		4.37408
112.8		5.72148				112.8		1.88224				112.8		4.90463
112.9		5.41977				112.9		1.95348				112.9		4.35927
113		5.40273				113		1.80811				113		4.70325
113.1		6.12961				113.1		1.75046				113.1		5.40769
113.2		5.95982				113.2		2.00566				113.2		5.0883
113.3		6.48253				113.3		2.16533				113.3		7.29369
113.4		6.08044				113.4		1.96716				113.4		6.09822
113.5		6.41999				113.5		1.80745				113.5		6.80322
113.6		6.17979				113.6		1.8945				113.6		6.35905
113.7		6.24268				113.7		1.81299				113.7		6.65262
113.8		6.4305				113.8		1.92929				113.8		6.26775
113.9		6.49389				113.9		2.05381				113.9		6.81132
114		6.50204				114		1.99847				114		6.75107
114.1		6.0108				114.1		2.03141				114.1		5.79848
114.2		6.34033				114.2		1.95269				114.2		5.80919
114.3		6.26105				114.3		2.02778				114.3		6.44234
114.4		5.92482				114.4		1.94434				114.4		6.03281
114.5		6.15016				114.5		1.81076				114.5		5.95523
114.6		6.28086				114.6		2.07672				114.6		6.20392
114.7		6.20312				114.7		2.00742				114.7		5.89688
114.8		6.31031				114.8		1.77766				114.8		5.4845
114.9		6.42871				114.9		1.97628				114.9		5.81941
115		6.20177				115		2.12748				115		5.83332
115.1		6.12616				115.1		1.99467				115.1		5.63193
115.2		6.0339				115.2		1.9538				115.2		5.56618
115.3		6.33749				115.3		1.80496				115.3		5.33683
115.4		6.08069				115.4		1.99675				115.4		5.72502
115.5		6.04686				115.5		2.11626				115.5		5.96895
115.6		5.91011				115.6		2.13869				115.6		5.8901
115.7		5.8719				115.7		2.07892				115.7		5.92875
115.8		5.93587				115.8		1.9776				115.8		6.11359
115.9		6.02784				115.9		1.80678				115.9		5.97579
116		6.28188				116		2.06177				116		6.24985
116.1		6.04927				116.1		2.20363				116.1		6.4977
116.2		5.73875				116.2		1.98374				116.2		6.12996
116.3		6.27351				116.3		2.03197				116.3		6.10396
116.4		5.70274				116.4		2.00855				116.4		5.9418
116.5		5.77605				116.5		2.02436				116.5		6.14361
116.6		6.0489				116.6		1.85758				116.6		6.39129
116.7		5.91762				116.7		1.81439				116.7		6.58838
116.8		6.40791				116.8		2.06088				116.8		6.5938
116.9		6.0162				116.9		2.05766				116.9		6.63637
117		6.06119				117		2.12716				117		6.87395
117.1		5.72701				117.1		1.97152				117.1		6.52979
117.2		5.79296				117.2		2.01708				117.2		6.6432
117.3		5.8702				117.3		1.96028				117.3		6.7141
117.4		6.21332				117.4		2.03968				117.4		7.5389
117.5		5.95486				117.5		1.94857				117.5		7.21015
117.6		6.53599				117.6		2.21264				117.6		7.47975
117.7		6.07141				117.7		2.04617				117.7		6.85279
117.8		5.68987				117.8		1.9708				117.8		6.7539
117.9		5.88138				117.9		2.14069				117.9		6.88205
118		6.54253				118		2.25425				118		8.06213
118.1		6.95591				118.1		2.26446				118.1		8.16385
118.2		7.18808				118.2		2.19973				118.2		8.95816
118.3		7.64852				118.3		2.3064				118.3		9.62743
118.4		8.27853				118.4		2.12051				118.4		10.0599
118.5		8.46907				118.5		2.11209				118.5		9.97082
118.6		8.88438				118.6		2.13718				118.6		10.4675
118.7		9.11443				118.7		2.38946				118.7		10.3423
118.8		8.31669				118.8		2.14902				118.8		9.87511
118.9		8.9587				118.9		2.09321				118.9		10.0987
119		9.27376				119		2.061				119		10.1825
119.1		9.20022				119.1		2.08303				119.1		10.1039
119.2		9.4069				119.2		2.10826				119.2		10.1297
119.3		9.51634				119.3		2.06841				119.3		10.4458
119.4		9.42712				119.4		2.01756				119.4		10.0571
119.5		9.33453				119.5		2.15708				119.5		9.15868
119.6		9.14179				119.6		2.05379				119.6		8.84049
119.7		9.35122				119.7		2.03431				119.7		9.00222
119.8		9.42758				119.8		1.92368				119.8		9.79301
119.9		9.11733				119.9		1.9392				119.9		9.92008
120		9.17079				120		2.19746				120		10.1943
120.1		8.92406				120.1		2.17894				120.1		9.71488
120.2		9.12179				120.2		1.94747				120.2		9.78061
120.3		9.22212				120.3		2.09657				120.3		10.0241
120.4		8.96939				120.4		1.76388				120.4		9.65343
120.5		9.10498				120.5		2.17201				120.5		9.84909
120.6		8.92323				120.6		2.19014				120.6		9.35013
120.7		9.1153				120.7		2.19597				120.7		9.04592
120.8		9.15824				120.8		2.06069				120.8		9.22015
120.9		8.83647				120.9		1.99925				120.9		9.68636
121		8.99638				121		1.8359				121		9.48742
121.1		8.80222				121.1		1.96449				121.1		8.95078
121.2		8.82952				121.2		1.92508				121.2		8.8947
121.3		9.3238				121.3		1.68495				121.3		10.4526
121.4		9.47597				121.4		2.10945				121.4		9.3571
121.5		8.93036				121.5		2.06496				121.5		10.5098
121.6		9.35073				121.6		2.19555				121.6		10.6419
121.7		9.03334				121.7		1.93608				121.7		10.6625
121.8		9.5283				121.8		1.98478				121.8		10.4641
121.9		9.40692				121.9		2.08365				121.9		10.2185
122		8.83872				122		2.39259				122		10.2193
122.1		8.90126				122.1		2.20945				122.1		10.2982
122.2		8.78484				122.2		2.11446				122.2		9.54178
122.3		8.74657				122.3		2.18851				122.3		9.27612
122.4		8.73213				122.4		1.99067				122.4		9.27715
122.5		8.77878				122.5		2.24412				122.5		9.52943
122.6		8.96494				122.6		2.32758				122.6		9.07162
122.7		8.93831				122.7		2.22011				122.7		9.94214
122.8		8.89077				122.8		2.14019				122.8		10.0567
122.9		9.1829				122.9		2.23759				122.9		10.4253
123		9.64811				123		2.20937				123		10.1397
123.1		9.37768				123.1		2.07641				123.1		9.39364
123.2		9.50493				123.2		2.19172				123.2		8.96457
123.3		9.15308				123.3		2.03628				123.3		9.32352
123.4		8.70826				123.4		2.32282				123.4		9.18634
123.5		8.52224				123.5		2.07693				123.5		9.38641
123.6		8.98702				123.6		2.08618				123.6		9.6322
123.7		8.90542				123.7		2.07349				123.7		9.58072
123.8		8.6224				123.8		2.156				123.8		8.92576
123.9		8.28581				123.9		2.12564				123.9		8.21528
124		8.13935				124		1.91658				124		7.96335
124.1		8.26795				124.1		2.00424				124.1		8.73453
124.2		8.00525				124.2		2.04714				124.2		8.85574
124.3		8.41078				124.3		1.90932				124.3		8.70952
124.4		8.30228				124.4		1.77968				124.4		8.30635
124.5		8.24686				124.5		1.93881				124.5		8.5236
124.6		8.18271				124.6		1.87776				124.6		8.26751
124.7		8.42728				124.7		2.18778				124.7		8.50751
124.8		8.03168				124.8		1.95576				124.8		8.31445
124.9		7.99967				124.9		1.89532				124.9		8.78476
125		8.13994				125		2.03388				125		8.59686
125.1		8.25885				125.1		2.01078				125.1		8.66335
125.2		8.16709				125.2		1.89934				125.2		8.67858
125.3		8.25518				125.3		1.95985				125.3		8.58025
125.4		8.25071				125.4		1.96003				125.4		9.06714
125.5		8.30572				125.5		1.82731				125.5		9.62258
125.6		8.63217				125.6		1.90982				125.6		9.47739
125.7		8.6762				125.7		1.75474				125.7		8.94702
125.8		8.91876				125.8		2.20776				125.8		8.54272
125.9		8.91965				125.9		2.47065				125.9		8.44282
126		8.30845				126		1.99709				126		8.01026
126.1		8.53904				126.1		2.22497				126.1		7.97176
126.2		8.51055				126.2		1.93073				126.2		8.41255
126.3		8.55711				126.3		1.84352				126.3		8.09105
126.4		8.58157				126.4		1.98353				126.4		8.14858
126.5		8.6744				126.5		1.99538				126.5		8.03245
126.6		9.01686				126.6		1.98852				126.6		8.53139
126.7		9.00754				126.7		1.93817				126.7		8.63111
126.8		9.21024				126.8		2.03943				126.8		8.95768
126.9		8.38305				126.9		2.00707				126.9		8.37948
127		8.64185				127		1.85487				127		8.28378
127.1		8.63266				127.1		2.0034				127.1		8.6397
127.2		8.83444				127.2		1.98023				127.2		9.14515
127.3		8.83437				127.3		1.92362				127.3		8.7169
127.4		8.63479				127.4		1.88221				127.4		8.39297
127.5		8.49532				127.5		2.01829				127.5		8.94623
127.6		8.54127				127.6		1.96746				127.6		8.67486
127.7		8.37832				127.7		2.21918				127.7		8.57226
127.8		8.69235				127.8		1.92887				127.8		8.17617
127.9		8.38387				127.9		2.06444				127.9		8.97729
128		8.25358				128		2.0492				128		8.57523
128.1		8.48607				128.1		2.00706				128.1		8.68312
128.2		8.52302				128.2		2.22605				128.2		8.48178
128.3		8.83349				128.3		2.10283				128.3		9.09957
128.4		9.14863				128.4		2.11801				128.4		9.11855
128.5		9.03663				128.5		1.87035				128.5		9.11116
128.6		9.23489				128.6		1.8989				128.6		8.94534
128.7		8.91535				128.7		2.0123				128.7		9.06793
128.8		9.00211				128.8		1.93356				128.8		8.93796
128.9		9.00812				128.9		2.1964				128.9		9.16021
129		8.96062				129		2.14192				129		9.0772
129.1		8.83858				129.1		1.96666				129.1		8.97878
129.2		9.05173				129.2		2.06829				129.2		8.84921
129.3		9.11877				129.3		2.11563				129.3		8.82791
129.4		8.9441				129.4		2.15409				129.4		8.57104
129.5		9.11888				129.5		2.17254				129.5		8.42369
129.6		9.167				129.6		2.19534				129.6		8.22154
129.7		8.67159				129.7		1.89107				129.7		8.58822
129.8		8.54023				129.8		2.10256				129.8		8.15588
129.9		8.52765				129.9		2.14886				129.9		8.27394
130		8.59361				130		2.24169				130		8.17625
130.1		8.98297				130.1		2.4064				130.1		8.53148
130.2		8.72481				130.2		2.16379				130.2		8.6265
130.3		8.96937				130.3		2.09409				130.3		8.73304
130.4		9.08213				130.4		2.17105				130.4		8.8307
130.5		8.79311				130.5		2.30574				130.5		9.03097
130.6		9.38948				130.6		2.25412				130.6		9.02323
130.7		8.87745				130.7		2.10787				130.7		8.94622
130.8		9.19622				130.8		2.29931				130.8		9.47177
130.9		8.98473				130.9		2.18598				130.9		9.09428
131		9.00481				131		2.23463				131		9.87797
131.1		9.21109				131.1		2.12469				131.1		9.52057
131.2		9.25525				131.2		2.25627				131.2		9.97892
131.3		9.48435				131.3		2.06744				131.3		10.2645
131.4		9.35845				131.4		2.37194				131.4		10.1266
131.5		9.25868				131.5		2.35302				131.5		9.41733
131.6		9.10661				131.6		2.27493				131.6		8.76516
131.7		8.80459				131.7		2.42993				131.7		8.68174
131.8		8.83739				131.8		2.14917				131.8		9.32245
131.9		9.02183				131.9		2.26132				131.9		8.87574
132		9.03226				132		2.2057				132		9.34682
132.1		9.06415				132.1		2.18863				132.1		8.90922
132.2		9.17579				132.2		2.20549				132.2		8.9224
132.3		9.23275				132.3		2.35412				132.3		9.19262
132.4		8.93231				132.4		2.30061				132.4		9.08303
132.5		8.88995				132.5		2.08784				132.5		9.02715
132.6		8.97089				132.6		1.79405				132.6		9.00139
132.7		8.89649				132.7		1.93822				132.7		9.01417
132.8		8.94307				132.8		2.11502				132.8		8.91298
132.9		8.92744				132.9		1.95179				132.9		8.91616
133		9.25495				133		1.96968				133		9.05558
133.1		9.28683				133.1		2.20849				133.1		9.35039
133.2		8.7044				133.2		2.06781				133.2		8.88368
133.3		9.0242				133.3		2.03527				133.3		9.02985
133.4		9.0929				133.4		2.00982				133.4		8.63706
133.5		9.04112				133.5		2.12787				133.5		9.54051
133.6		9.63013				133.6		2.27672				133.6		10.4657
133.7		9.91171				133.7		2.47533				133.7		9.83454
133.8		9.15428				133.8		2.23369				133.8		8.91974
133.9		9.10963				133.9		2.23575				133.9		8.55977
134		9.26369				134		2.04981				134		8.69342
134.1		9.91347				134.1		2.15972				134.1		9.88881
134.2		9.91886				134.2		2.17875				134.2		10.329
134.3		10.09				134.3		1.99598				134.3		10.5183
134.4		10.0776				134.4		1.92629				134.4		10.4815
134.5		10.2296				134.5		1.85829				134.5		10.4256
134.6		9.96437				134.6		1.99298				134.6		9.56674
134.7		9.2837				134.7		1.94316				134.7		9.17392
134.8		9.33526				134.8		2.12735				134.8		8.632
134.9		8.6292				134.9		2.14481				134.9		8.27139
135		8.96016				135		2.35255				135		8.70811
135.1		8.63356				135.1		2.21103				135.1		8.11086
135.2		8.69704				135.2		2.23802				135.2		8.39394
135.3		8.43835				135.3		2.20556				135.3		8.67172
135.4		8.42893				135.4		2.12398				135.4		8.32866
135.5		8.60731				135.5		2.26474				135.5		8.88537
135.6		8.79579				135.6		2.32952				135.6		8.54511
135.7		8.6461				135.7		2.16733				135.7		8.6584
135.8		8.79652				135.8		2.2523				135.8		9.2307
135.9		8.78989				135.9		2.19137				135.9		8.83205
136		8.81268				136		2.27414				136		8.28744
136.1		9.03052				136.1		2.26151				136.1		7.68959
136.2		8.90882				136.2		2.16459				136.2		8.47456
136.3		8.6158				136.3		2.14734				136.3		8.68258
136.4		8.57348				136.4		2.2752				136.4		7.89898
136.5		9.01388				136.5		2.29917				136.5		8.26715
136.6		9.3246				136.6		2.2498				136.6		8.14461
136.7		8.96688				136.7		2.26605				136.7		8.06732
136.8		8.89572				136.8		2.28216				136.8		8.07178
136.9		8.88038				136.9		2.38984				136.9		8.7172
137		8.93168				137		2.28498				137		8.7613
137.1		8.52356				137.1		2.38895				137.1		8.13894
137.2		8.68439				137.2		2.12126				137.2		8.85121
137.3		8.62228				137.3		2.20263				137.3		8.79183
137.4		8.68818				137.4		2.16818				137.4		9.48066
137.5		8.53258				137.5		2.12275				137.5		8.80592
137.6		8.56605				137.6		2.16926				137.6		9.05153
137.7		8.85404				137.7		2.12047				137.7		8.21714
137.8		8.73315				137.8		2.15081				137.8		8.67355
137.9		8.91335				137.9		2.11489				137.9		8.89969
138		8.7211				138		2.11228				138		8.56727
138.1		8.8169				138.1		1.98435				138.1		8.80293
138.2		8.76122				138.2		2.04581				138.2		8.75384
138.3		8.70331				138.3		2.14901				138.3		8.51205
138.4		8.80703				138.4		2.19643				138.4		8.07227
138.5		9.04923				138.5		2.18806				138.5		8.97311
138.6		9.20238				138.6		2.19496				138.6		9.44489
138.7		9.18434				138.7		2.31048				138.7		9.07535
138.8		9.08831				138.8		2.0636				138.8		9.19515
138.9		8.91098				138.9		2.01238				138.9		8.83412
139		9.07741				139		2.27001				139		9.26924
139.1		9.14502				139.1		2.12008				139.1		9.72967
139.2		9.52767				139.2		2.16492				139.2		9.79091
139.3		9.55747				139.3		1.95001				139.3		10.1303
139.4		9.60327				139.4		2.2643				139.4		10.2379
139.5		9.16208				139.5		2.08911				139.5		9.16446
139.6		8.82467				139.6		2.19862				139.6		9.12763
139.7		9.33635				139.7		2.25953				139.7		9.12103
139.8		9.06585				139.8		2.3238				139.8		9.033
139.9		9.04997				139.9		2.16986				139.9		9.5428
140		8.78946				140		2.16256				140		8.9843
140.1		8.89161				140.1		2.08338				140.1		9.32255
140.2		8.47577				140.2		2.05507				140.2		8.87811
140.3		8.70071				140.3		2.15668				140.3		9.23699
140.4		8.41344				140.4		2.13652				140.4		8.64953
140.5		8.6684				140.5		2.13395				140.5		8.84708
140.6		9.39948				140.6		2.18017				140.6		9.46857
140.7		9.03818				140.7		1.97558				140.7		9.41608
140.8		8.97209				140.8		1.98725				140.8		9.70714
140.9		9.22503				140.9		1.8624				140.9		10.5949
141		9.23574				141		2.1207				141		10.7882
141.1		8.88359				141.1		2.11019				141.1		10.6376
141.2		8.87174				141.2		2.06935				141.2		10.242
141.3		8.62352				141.3		2.15016				141.3		10.2301
141.4		9.15575				141.4		2.05046				141.4		10.3463
141.5		8.78091				141.5		2.13297				141.5		10.0092
141.6		8.08638				141.6		2.0954				141.6		9.87434
141.7		8.89193				141.7		2.10922				141.7		10.2537
141.8		8.4039				141.8		2.07955				141.8		10.7208
141.9		8.30438				141.9		2.19232				141.9		10.8619
142		7.90886				142		1.91355				142		10.5447
142.1		8.0691				142.1		1.76517				142.1		10.3756
142.2		8.24722				142.2		1.92229				142.2		10.6468
142.3		8.18029				142.3		1.89264				142.3		10.6726
142.4		9.17643				142.4		1.90687				142.4		11.0095
142.5		9.25179				142.5		1.83612				142.5		10.9786
142.6		9.06167				142.6		1.85412				142.6		10.8035
142.7		8.90027				142.7		1.92539				142.7		10.4782
142.8		8.90488				142.8		2.1648				142.8		11.2275
142.9		8.50193				142.9		1.96168				142.9		10.8534
143		8.60595				143		1.92724				143		10.9828
143.1		9.54826				143.1		1.83018				143.1		10.4132
143.2		9.07255				143.2		2.09358				143.2		11.0536
143.3		9.03288				143.3		1.6988				143.3		10.846
143.4		9.16705				143.4		1.61546				143.4		10.5926
143.5		8.75543				143.5		1.67695				143.5		10.8485
143.6		8.43104				143.6		1.60548				143.6		10.2989
143.7		8.98385				143.7		1.70529				143.7		10.6954
143.8		8.97941				143.8		1.58945				143.8		10.8235
143.9		9.05073				143.9		1.42579				143.9		10.7189
144		8.84587				144		1.68056				144		11.0072
144.1		8.87801				144.1		1.46032				144.1		10.7124
144.2		8.71709				144.2		1.71041				144.2		10.4217
144.3		9.00691				144.3		1.57363				144.3		10.6571
144.4		8.95694				144.4		1.77701				144.4		10.5789
144.5		8.93105				144.5		1.56534				144.5		10.6508
144.6		8.70521				144.6		1.56146				144.6		10.2205
144.7		8.57329				144.7		1.7877				144.7		10.2514
144.8		8.6876				144.8		1.85371				144.8		10.1163
144.9		8.39153				144.9		1.83244				144.9		10.1823
145		8.43649				145		1.87759				145		10.1249
145.1		8.55649				145.1		1.54263				145.1		10.3873
145.2		8.6446				145.2		1.70807				145.2		10.1574
145.3		8.59281				145.3		1.57115				145.3		10.4084
145.4		8.43819				145.4		1.64257				145.4		9.98413
145.5		8.42416				145.5		1.6361				145.5		9.7612
145.6		8.79433				145.6		1.7391				145.6		10.4227
145.7		8.67144				145.7		1.82271				145.7		10.0162
145.8		8.82768				145.8		1.88993				145.8		10.2934
145.9		9.26306				145.9		1.8287				145.9		10.7377
146		9.22715				146		1.96979				146		10.7182
146.1		9.05947				146.1		2.09225				146.1		10.4658
146.2		8.90453				146.2		1.89036				146.2		10.4252
146.3		8.99496				146.3		1.92314				146.3		10.5991
146.4		8.82652				146.4		1.80168				146.4		10.6158
146.5		8.77762				146.5		1.80494				146.5		10.052
146.6		8.89496				146.6		1.90905				146.6		10.6143
146.7		9.04015				146.7		1.67619				146.7		10.5939
146.8		8.94748				146.8		1.59382				146.8		10.5795
146.9		8.84249				146.9		1.98861				146.9		10.4606
147		8.62191				147		1.63959				147		10.7582
147.1		8.88659				147.1		1.56727				147.1		10.516
147.2		8.40498				147.2		1.67949				147.2		10.2151
147.3		8.5169				147.3		1.8043				147.3		10.1653
147.4		8.89273				147.4		1.56305				147.4		10.7287
147.5		8.98053				147.5		1.71082				147.5		10.4772
147.6		8.93656				147.6		1.55263				147.6		10.5561
147.7		9.20255				147.7		1.67874				147.7		10.8054
147.8		9.14706				147.8		1.39432				147.8		10.3508
147.9		9.09209				147.9		1.65187				147.9		10.6941
148		9.06869				148		1.66601				148		10.4324
148.1		8.99868				148.1		1.72062				148.1		10.5553
148.2		9.33569				148.2		1.97377				148.2		10.6185
148.3		9.21839				148.3		1.64333				148.3		10.4093
148.4		8.96297				148.4		1.49992				148.4		10.6317
148.5		8.83208				148.5		1.46251				148.5		10.699
148.6		8.39582				148.6		1.4431				148.6		10.0831
148.7		8.52874				148.7		1.46905				148.7		10.3959
148.8		8.64054				148.8		1.52916				148.8		10.5577
148.9		8.5788				148.9		1.63245				148.9		10.5841
149		8.59115				149		1.50236				149		10.5081
149.1		8.50902				149.1		1.61402				149.1		10.7488
149.2		8.77549				149.2		1.50223				149.2		10.466
149.3		8.34774				149.3		1.58977				149.3		9.7145
149.4		8.73988				149.4		1.77549				149.4		10.2525
149.5		8.83891				149.5		2.13311				149.5		10.2223
149.6		8.69228				149.6		1.68506				149.6		10.2709
149.7		8.72824				149.7		1.88988				149.7		10.1899
149.8		8.53127				149.8		1.80701				149.8		10.0674
149.9		7.89834				149.9		1.87242				149.9		9.4094
150		7.82928				150		1.48246				150		9.48035
150.1		7.96952				150.1		1.51585				150.1		9.36764
150.2		7.87488				150.2		1.62044				150.2		9.30513
150.3		8.22468				150.3		1.73223				150.3		9.39012
150.4		8.36788				150.4		1.78391				150.4		9.80522
150.5		7.77327				150.5		1.69764				150.5		8.74782
150.6		8.66655				150.6		2.1286				150.6		9.84334
150.7		8.55149				150.7		2.31083				150.7		9.35721
150.8		8.06502				150.8		2.27075				150.8		9.10626
150.9		8.10026				150.9		1.89737				150.9		8.7962
151		8.23114				151		2.02517				151		8.94516
151.1		8.39469				151.1		2.05776				151.1		9.48273
151.2		8.34139				151.2		1.86897				151.2		9.1544
151.3		8.65835				151.3		1.76622				151.3		10.2718
151.4		8.80566				151.4		1.94199				151.4		9.73067
151.5		8.31119				151.5		1.93287				151.5		8.78226
151.6		8.27234				151.6		1.51769				151.6		8.85692
151.7		8.04147				151.7		1.78086				151.7		8.60102
151.8		8.65495				151.8		1.97744				151.8		9.68266
151.9		8.42907				151.9		1.78806				151.9		9.72913
152		8.5852				152		1.76061				152		10.2899
152.1		8.3031				152.1		1.67341				152.1		10.0568
152.2		7.83439				152.2		1.64449				152.2		9.719
152.3		7.99271				152.3		1.68206				152.3		10.0559
152.4		8.28629				152.4		1.84813				152.4		9.66675
152.5		8.7573				152.5		1.78575				152.5		9.5496
152.6		8.26356				152.6		1.46959				152.6		9.59128
152.7		7.90642				152.7		1.54289				152.7		9.37051
152.8		8.41765				152.8		1.59746				152.8		9.30045
152.9		8.61727				152.9		1.45296				152.9		9.65663
153		8.11023				153		1.51866				153		9.21911
153.1		8.38528				153.1		1.48371				153.1		9.31151
153.2		7.79461				153.2		1.38562				153.2		9.40894
153.3		7.77431				153.3		1.62451				153.3		9.2616
153.4		8.11383				153.4		1.40477				153.4		9.88149
153.5		8.57233				153.5		1.65798				153.5		9.8204
153.6		8.86068				153.6		1.73655				153.6		10.3022
153.7		8.22435				153.7		1.48753				153.7		9.62942
153.8		8.15035				153.8		1.49561				153.8		9.81977
153.9		8.5207				153.9		1.54522				153.9		10.0191
154		8.09644				154		1.61631				154		9.99981
154.1		8.17827				154.1		1.46858				154.1		10.1851
154.2		7.89145				154.2		1.56923				154.2		9.39734
154.3		8.01103				154.3		1.70788				154.3		9.63247
154.4		8.2612				154.4		1.59733				154.4		9.58531
154.5		7.85412				154.5		1.68128				154.5		9.25769
154.6		7.55815				154.6		1.51616				154.6		9.68066
154.7		7.83601				154.7		1.50375				154.7		10.0007
154.8		8.02728				154.8		1.5005				154.8		10.0649
154.9		7.98709				154.9		1.62045				154.9		10.2755
155		8.26135				155		1.70921				155		10.0018
155.1		7.87538				155.1		1.66433				155.1		9.85352
155.2		8.07147				155.2		1.63156				155.2		9.94816
155.3		8.21504				155.3		1.56931				155.3		9.89763
155.4		7.76598				155.4		1.46434				155.4		9.74479
155.5		8.53283				155.5		1.61887				155.5		10.1143
155.6		8.08393				155.6		2.06554				155.6		9.55462
155.7		8.3375				155.7		1.78737				155.7		9.50852
155.8		8.46431				155.8		1.97059				155.8		9.5972
155.9		7.89642				155.9		1.8048				155.9		9.42064
156		7.86242				156		2.01087				156		9.77602
156.1		8.11486				156.1		1.71528				156.1		10.0784
156.2		8.08224				156.2		1.61837				156.2		10.2271
156.3		7.99778				156.3		1.74177				156.3		10.2315
156.4		7.97866				156.4		1.79937				156.4		10.2594
156.5		8.02331				156.5		1.96734				156.5		9.83124
156.6		8.15576				156.6		1.98499				156.6		10.3128
156.7		8.01942				156.7		1.8862				156.7		9.58665
156.8		8.15666				156.8		2.00886				156.8		8.90616
156.9		7.61394				156.9		1.86852				156.9		8.23647
157		7.52145				157		1.93771				157		8.58274
157.1		6.93615				157.1		1.77956				157.1		7.65079
157.2		6.78791				157.2		1.84191				157.2		6.99012
157.3		6.60798				157.3		1.71019				157.3		7.38267
157.4		6.63036				157.4		1.85983				157.4		6.92023
157.5		6.50234				157.5		1.96869				157.5		7.62829
157.6		6.49384				157.6		1.81944				157.6		7.80922
157.7		7.09842				157.7		1.67548				157.7		8.43294
157.8		6.8172				157.8		1.64813				157.8		7.97806
157.9		6.67978				157.9		1.59392				157.9		7.98964
158		7.65352				158		1.62577				158		8.26603
158.1		7.62015				158.1		2.12385				158.1		8.76912
158.2		7.85118				158.2		2.08773				158.2		8.64302
158.3		7.58494				158.3		2.10702				158.3		8.69488
158.4		7.7583				158.4		2.17765				158.4		9.16002
158.5		6.45359				158.5		2.01289				158.5		7.47821
158.6		7.08717				158.6		1.67433				158.6		7.92795
158.7		7.34888				158.7		1.77506				158.7		8.35474
158.8		6.82465				158.8		1.88				158.8		7.89365
158.9		6.67506				158.9		1.57076				158.9		7.89892
159		6.83292				159		1.91575				159		8.11728
159.1		6.79549				159.1		1.51546				159.1		8.10371
159.2		6.42374				159.2		1.61293				159.2		8.01666
159.3		6.6132				159.3		1.48922				159.3		7.72167
159.4		6.38211				159.4		1.59052				159.4		7.68237
159.5		6.4711				159.5		1.66398				159.5		7.95699
159.6		6.91034				159.6		1.64043				159.6		7.9643
159.7		7.16609				159.7		1.79829				159.7		8.29802
159.8		7.49976				159.8		1.878				159.8		8.28339
159.9		7.25386				159.9		2.16182				159.9		8.45037
160		7.00862				160		1.88131				160		8.08482
160.1		7.82666				160.1		1.69654				160.1		9.03908
160.2		7.94429				160.2		1.4625				160.2		9.28373
160.3		8.3773				160.3		1.54186				160.3		9.06649
160.4		8.19078				160.4		1.60854				160.4		9.83614
160.5		8.30798				160.5		1.60356				160.5		10.1767
160.6		8.07056				160.6		1.59016				160.6		10.4144
160.7		7.73466				160.7		1.58989				160.7		10.0292
160.8		7.42463				160.8		1.38617				160.8		9.5081
160.9		7.39426				160.9		1.40575				160.9		9.88134
161		7.58531				161		1.72693				161		9.95919
161.1		7.86823				161.1		1.58796				161.1		10.1913
161.2		7.67066				161.2		1.85648				161.2		9.17355
161.3		7.71158				161.3		1.58343				161.3		9.18803
161.4		6.9864				161.4		1.59214				161.4		8.27219
161.5		7.02447				161.5		1.64666				161.5		7.8254
161.6		8.02204				161.6		1.77533				161.6		9.68981
161.7		7.56019				161.7		1.63023				161.7		9.83027
161.8		7.36631				161.8		1.64833				161.8		9.29548
161.9		8.01236				161.9		1.77409				161.9		10.3083
162		8.19297				162		1.84539				162		10.4632
162.1		8.23772				162.1		1.73443				162.1		10.0441
162.2		8.00293				162.2		1.65325				162.2		10.3054
162.3		7.95226				162.3		1.6522				162.3		10.0209
162.4		6.591				162.4		1.5854				162.4		8.15968
162.5		6.12729				162.5		1.53578				162.5		7.51076
162.6		6.27765				162.6		1.49228				162.6		7.60318
162.7		6.66371				162.7		1.75492				162.7		7.62145
162.8		6.56642				162.8		1.67503				162.8		8.26512
162.9		6.52993				162.9		1.69216				162.9		8.0846
163		6.61626				163		1.70314				163		8.24104
163.1		6.30003				163.1		1.75721				163.1		8.0409
163.2		6.09259				163.2		1.84233				163.2		7.65028
163.3		6.4406				163.3		1.5302				163.3		8.53326
163.4		6.38864				163.4		1.76592				163.4		8.59345
163.5		5.8992				163.5		1.89533				163.5		8.25803
163.6		5.58891				163.6		1.43547				163.6		7.33456
163.7		5.50223				163.7		1.4978				163.7		7.11019
163.8		5.88197				163.8		1.50982				163.8		7.33877
163.9		5.68236				163.9		1.59335				163.9		7.25145
164		6.20405				164		1.55571				164		8.09187
164.1		6.34706				164.1		1.5137				164.1		8.75871
164.2		6.58635				164.2		1.709				164.2		9.00784
164.3		6.33224				164.3		1.6919				164.3		8.54821
164.4		6.2288				164.4		1.51324				164.4		8.55359
164.5		6.30238				164.5		1.6532				164.5		8.54405
164.6		6.09806				164.6		1.66299				164.6		8.34986
164.7		6.54894				164.7		1.94057				164.7		8.5469
164.8		6.3105				164.8		1.65572				164.8		8.71487
164.9		5.9305				164.9		1.54011				164.9		7.97992
165		6.23709				165		1.90894				165		8.18853
165.1		6.83604				165.1		2.20861				165.1		8.62844
165.2		6.42501				165.2		1.92469				165.2		7.97446
165.3		6.6461				165.3		1.98581				165.3		8.73028
165.4		6.95131				165.4		1.79778				165.4		8.83553
165.5		6.93867				165.5		1.86349				165.5		9.36167
165.6		6.69894				165.6		2.02287				165.6		8.99572
165.7		6.84533				165.7		1.9047				165.7		8.92553
165.8		6.83196				165.8		1.87573				165.8		8.86386
165.9		6.52858				165.9		1.53181				165.9		8.67782
166		6.49855				166		1.46383				166		8.46777
166.1		6.23413				166.1		1.59891				166.1		8.27281
166.2		5.93741				166.2		1.61332				166.2		7.94942
166.3		6.05264				166.3		1.58501				166.3		7.92041
166.4		5.95355				166.4		1.63258				166.4		7.75218
166.5		6.02411				166.5		1.49447				166.5		7.17356
166.6		6.24186				166.6		1.50711				166.6		7.6818
166.7		6.13135				166.7		1.53106				166.7		7.74399
166.8		6.11495				166.8		1.44063				166.8		7.67365
166.9		5.81184				166.9		1.63136				166.9		7.42107
167		5.85192				167		1.63294				167		7.20995
167.1		5.75351				167.1		1.79188				167.1		7.19263
167.2		5.77915				167.2		1.4361				167.2		7.2108
167.3		5.44315				167.3		1.45097				167.3		6.68771
167.4		5.92504				167.4		1.5433				167.4		7.41791
167.5		6.16377				167.5		1.52134				167.5		7.64602
167.6		5.91757				167.6		1.75041				167.6		7.13371
167.7		5.84202				167.7		1.50375				167.7		7.36338
167.8		6.67126				167.8		1.53172				167.8		7.77245
167.9		5.95409				167.9		1.36131				167.9		7.90283
168		6.25389				168		1.6621				168		7.35323
168.1		5.65014				168.1		1.58406				168.1		6.65224
168.2		5.86487				168.2		1.5384				168.2		6.85435
168.3		5.88379				168.3		1.53672				168.3		6.80629
168.4		5.14927				168.4		1.57092				168.4		6.04893
168.5		5.40342				168.5		1.39837				168.5		6.56878
168.6		5.46337				168.6		1.511				168.6		6.57437
168.7		5.16046				168.7		1.59335				168.7		6.16229
168.8		5.33918				168.8		1.38273				168.8		6.25162
168.9		5.6825				168.9		1.49824				168.9		6.60904
169		5.87583				169		1.61425				169		7.10055
169.1		5.26167				169.1		1.65324				169.1		6.28636
169.2		5.53277				169.2		1.65484				169.2		6.356
169.3		5.19455				169.3		1.54185				169.3		6.10415
169.4		4.82237				169.4		1.53352				169.4		5.62241
169.5		5.12626				169.5		1.52963				169.5		6.18496
169.6		4.97187				169.6		1.44185				169.6		6.57012
169.7		5.29709				169.7		1.6922				169.7		6.46418
169.8		5.01797				169.8		1.64486				169.8		5.92234
169.9		4.95671				169.9		1.99855				169.9		5.69629
170		5.0777				170		1.55546				170		6.24057
170.1		4.75334				170.1		1.70562				170.1		5.57485
170.2		4.75381				170.2		1.41828				170.2		5.53139
170.3		5.07796				170.3		1.68706				170.3		6.05491
170.4		4.82068				170.4		1.55284				170.4		6.12181
170.5		5.3316				170.5		1.53779				170.5		6.68797
170.6		6.37596				170.6		1.64488				170.6		8.15786
170.7		6.27543				170.7		1.61324				170.7		7.63933
170.8		5.63918				170.8		1.87425				170.8		7.03857
170.9		6.02997				170.9		1.58117				170.9		7.24343
171		5.94952				171		1.38263				171		7.04579
171.1		6.82151				171.1		1.52543				171.1		8.55313
171.2		6.76559				171.2		1.7362				171.2		8.25194
171.3		6.81628				171.3		1.62111				171.3		8.09275
171.4		6.38152				171.4		1.55056				171.4		7.66246
171.5		6.67089				171.5		1.5822				171.5		7.75378
171.6		6.66658				171.6		1.70267				171.6		8.18486
171.7		6.36755				171.7		1.39657				171.7		8.0772
171.8		6.21299				171.8		1.66382				171.8		7.66445
171.9		6.21312				171.9		1.66607				171.9		7.46737
172		6.53184				172		1.48487				172		7.76592
172.1		6.29196				172.1		1.67974				172.1		7.87258
172.2		7.14322				172.2		1.53536				172.2		8.6658
172.3		6.88697				172.3		1.37937				172.3		8.31051
172.4		7.36655				172.4		1.59998				172.4		8.57432
172.5		7.47811				172.5		1.61573				172.5		8.66839
172.6		7.34487				172.6		1.61687				172.6		8.76415
172.7		7.02475				172.7		1.64551				172.7		8.45057
172.8		7.01641				172.8		1.50979				172.8		8.0889
172.9		6.60133				172.9		1.3561				172.9		7.60391
173		7.18751				173		1.48326				173		8.1653
173.1		7.38253				173.1		1.36721				173.1		8.53712
173.2		7.23074				173.2		1.49699				173.2		8.53495
173.3		7.31048				173.3		1.49121				173.3		8.52156
173.4		7.04339				173.4		1.45674				173.4		8.04559
173.5		7.0377				173.5		1.49447				173.5		8.35514
173.6		6.82221				173.6		1.46668				173.6		8.3517
173.7		7.09498				173.7		1.37586				173.7		8.08012
173.8		6.99016				173.8		1.51291				173.8		8.20973
173.9		7.29713				173.9		1.31659				173.9		8.43704
174		7.21028				174		1.57324				174		8.77399
174.1		7.15085				174.1		1.32272				174.1		8.84007
174.2		7.55806				174.2		1.60629				174.2		8.90377
174.3		7.32534				174.3		1.73094				174.3		8.53674
174.4		7.5671				174.4		1.50411				174.4		8.68411
174.5		7.19573				174.5		1.50848				174.5		8.53167
174.6		7.61403				174.6		1.39063				174.6		8.5649
174.7		7.20362				174.7		1.34983				174.7		8.69612
174.8		7.1377				174.8		1.61635				174.8		8.2775
174.9		6.92987				174.9		1.33914				174.9		8.25375
175		6.20435				175		1.44918				175		7.92664
175.1		6.79692				175.1		1.31421				175.1		7.83938
175.2		6.97884				175.2		1.46414				175.2		7.77801
175.3		7.13145				175.3		1.47426				175.3		7.93227
175.4		7.27898				175.4		1.56803				175.4		8.31203
175.5		6.9886				175.5		1.38711				175.5		8.26723
175.6		7.32944				175.6		1.60153				175.6		8.11503
175.7		7.46786				175.7		1.63366				175.7		8.256
175.8		7.53307				175.8		1.75036				175.8		8.50071
175.9		7.57431				175.9		1.35913				175.9		8.207
176		7.48872				176		1.46486				176		8.55049
176.1		7.34169				176.1		1.76719				176.1		8.18447
176.2		7.58636				176.2		2.11057				176.2		8.2544
176.3		8.04174				176.3		2.00707				176.3		8.37854
176.4		7.92574				176.4		1.81138				176.4		8.38453
176.5		8.21426				176.5		1.71854				176.5		8.6345
176.6		8.61921				176.6		1.84116				176.6		9.00795
176.7		8.69742				176.7		1.77256				176.7		9.12872
176.8		8.13162				176.8		1.80902				176.8		9.1898
176.9		8.16077				176.9		1.82296				176.9		9.34028
177		8.1338				177		1.73185				177		9.39524
177.1		8.41912				177.1		1.96535				177.1		10.0315
177.2		8.1538				177.2		1.7637				177.2		9.44098
177.3		7.95543				177.3		1.90472				177.3		9.34346
177.4		8.23736				177.4		1.86294				177.4		9.63112
177.5		7.76093				177.5		1.89375				177.5		9.48428
177.6		8.18581				177.6		1.72885				177.6		9.42631
177.7		8.01454				177.7		1.74835				177.7		9.09686
177.8		7.77869				177.8		1.88815				177.8		9.37204
177.9		7.60869				177.9		1.75541				177.9		9.38648
178		8.01909				178		2.10725				178		9.49876
178.1		7.75955				178.1		2.00567				178.1		9.35801
178.2		7.43851				178.2		2.13758				178.2		9.26306
178.3		7.63613				178.3		2.19627				178.3		9.18553
178.4		8.47266				178.4		2.2446				178.4		9.53583
178.5		8.38665				178.5		2.13007				178.5		9.69639
178.6		8.81583				178.6		2.18951				178.6		9.03585
178.7		8.60111				178.7		2.39775				178.7		9.26325
178.8		8.65216				178.8		2.59022				178.8		9.45535
178.9		8.52014				178.9		2.57462				178.9		9.58327
179		8.62247				179		2.83587				179		9.59005
179.1		7.90233				179.1		2.50887				179.1		9.79007
179.2		8.07276				179.2		2.75628				179.2		9.50471
179.3		8.16086				179.3		2.42829				179.3		9.68766
179.4		8.4228				179.4		2.59995				179.4		9.36708
179.5		8.42365				179.5		2.5926				179.5		9.4599
179.6		8.49136				179.6		2.43441				179.6		8.92376
179.7		8.96417				179.7		2.46369				179.7		8.97713
179.8		8.88043				179.8		2.26707				179.8		9.32072
179.9		8.42753				179.9		2.29171				179.9		9.10617
180		8.81251				180		2.46066				180		9.03787
180.1		8.52563				180.1		2.48046				180.1		8.84191
180.2		8.25061				180.2		2.52306				180.2		8.94177
180.3		8.68803				180.3		2.29124				180.3		9.66666
180.4		8.47597				180.4		2.39902				180.4		9.51338
180.5		8.59026				180.5		2.22814				180.5		9.30871
180.6		8.25557				180.6		2.34931				180.6		9.17094
180.7		8.11032				180.7		2.66032				180.7		8.90813
180.8		8.22934				180.8		2.21462				180.8		9.61808
180.9		8.36911				180.9		2.32697				180.9		9.60154
181		8.26338				181		2.31233				181		9.34813
181.1		8.67115				181.1		2.29746				181.1		9.54768
181.2		8.72087				181.2		1.97189				181.2		10.0425
181.3		8.56315				181.3		1.9481				181.3		9.80285
181.4		8.45385				181.4		2.04492				181.4		9.93639
181.5		8.45962				181.5		2.01127				181.5		9.89013
181.6		8.18332				181.6		1.97921				181.6		9.63865
181.7		7.96586				181.7		2.10438				181.7		9.1884
181.8		8.22633				181.8		2.09854				181.8		9.7173
181.9		8.03897				181.9		2.18017				181.9		8.86485
182		7.97512				182		2.02862				182		8.60436
182.1		7.36642				182.1		2.01755				182.1		8.47207
182.2		7.30798				182.2		1.91249				182.2		8.6775
182.3		7.38813				182.3		1.93363				182.3		8.9074
182.4		7.38773				182.4		2.03325				182.4		8.72837
182.5		7.78846				182.5		1.93673				182.5		9.11142
182.6		7.70901				182.6		1.87769				182.6		9.03998
182.7		7.71612				182.7		1.84463				182.7		8.97286
182.8		7.9071				182.8		1.98961				182.8		9.30086
182.9		8.31481				182.9		1.8471				182.9		9.86826
183		8.3068				183		1.91005				183		10.0522
183.1		8.34591				183.1		1.87903				183.1		9.87418
183.2		8.46408				183.2		2.06108				183.2		9.95515
183.3		8.85615				183.3		2.15434				183.3		9.91897
183.4		8.92845				183.4		2.25754				183.4		9.47448
183.5		8.81078				183.5		1.98982				183.5		9.20583
183.6		8.30309				183.6		2.01906				183.6		9.398
183.7		8.40183				183.7		2.03392				183.7		9.27309
183.8		8.40181				183.8		1.91856				183.8		9.13728
183.9		7.93159				183.9		1.82626				183.9		9.53476
184		8.11992				184		1.90538				184		8.99414
184.1		8.17344				184.1		2.1362				184.1		9.05469
184.2		8.42262				184.2		2.10256				184.2		9.19898
184.3		8.30088				184.3		1.83039				184.3		8.93398
184.4		8.05122				184.4		2.11989				184.4		9.58562
184.5		8.31502				184.5		2.16737				184.5		9.74648
184.6		8.372				184.6		1.97633				184.6		9.66371
184.7		9.00087				184.7		1.96661				184.7		9.77757
184.8		9.05653				184.8		2.14673				184.8		9.44969
184.9		9.26407				184.9		2.02772				184.9		9.70068
185		9.46205				185		2.1351				185		9.12443
185.1		9.08073				185.1		1.9174				185.1		8.86162
185.2		8.9779				185.2		1.84141				185.2		8.93278
185.3		8.58838				185.3		1.94696				185.3		8.07088
185.4		8.37497				185.4		1.88479				185.4		8.21351
185.5		8.71701				185.5		1.99904				185.5		8.7789
185.6		8.75592				185.6		1.90855				185.6		8.73583
185.7		7.78368				185.7		1.84486				185.7		8.57979
185.8		8.07362				185.8		1.74604				185.8		8.63822
185.9		7.95358				185.9		1.90221				185.9		8.75492
186		7.91968				186		1.83182				186		9.03091
186.1		7.86496				186.1		1.93103				186.1		8.95971
186.2		7.92544				186.2		1.82397				186.2		9.04453
186.3		8.08003				186.3		1.85197				186.3		9.3698
186.4		7.97156				186.4		1.73029				186.4		9.00299
186.5		7.75207				186.5		1.83455				186.5		8.88533
186.6		8.15595				186.6		1.77963				186.6		8.91313
186.7		8.03678				186.7		1.77626				186.7		8.63866
186.8		8.33356				186.8		1.95823				186.8		8.8389
186.9		8.27532				186.9		1.79369				186.9		8.74731
187		8.49871				187		1.80166				187		9.40398
187.1		8.62564				187.1		1.85954				187.1		9.16849
187.2		8.34525				187.2		2.00297				187.2		8.47763
187.3		8.57264				187.3		1.87843				187.3		8.92544
187.4		8.54354				187.4		2.24335				187.4		8.69582
187.5		8.40078				187.5		2.17344				187.5		8.80228
187.6		7.88799				187.6		2.00908				187.6		9.25479
187.7		8.551				187.7		1.77305				187.7		9.01447
187.8		8.36985				187.8		1.59923				187.8		8.97192
187.9		8.45966				187.9		1.89539				187.9		8.75611
188		8.47762				188		2.05247				188		8.61441
188.1		8.61309				188.1		2.17257				188.1		8.42895
188.2		8.09902				188.2		2.04544				188.2		8.80932
188.3		8.16228				188.3		1.87527				188.3		8.70467
188.4		8.47789				188.4		2.11264				188.4		7.98214
188.5		8.13394				188.5		1.93866				188.5		8.15477
188.6		8.16559				188.6		1.7481				188.6		8.27985
188.7		8.06497				188.7		1.82501				188.7		8.26513
188.8		7.97209				188.8		2.12721				188.8		8.17358
188.9		8.39808				188.9		1.9663				188.9		8.04656
189		8.58014				189		1.76344				189		7.57751
189.1		8.45671				189.1		1.90379				189.1		8.41342
189.2		8.76401				189.2		2.04708				189.2		7.79337
189.3		8.7242				189.3		1.8892				189.3		8.12331
189.4		8.40472				189.4		1.88085				189.4		8.69198
189.5		8.47765				189.5		1.77856				189.5		8.01788
189.6		8.18167				189.6		1.9045				189.6		8.4712
189.7		8.57842				189.7		1.88839				189.7		8.36094
189.8		9.20467				189.8		1.75572				189.8		9.37004
189.9		9.11843				189.9		1.93843				189.9		9.24184
190		8.41077				190		1.73045				190		9.14695
190.1		8.42424				190.1		1.99609				190.1		9.09259
190.2		8.36864				190.2		1.71032				190.2		9.6797
190.3		8.749				190.3		1.92978				190.3		8.96282
190.4		8.81266				190.4		1.8422				190.4		8.74867
190.5		8.44074				190.5		1.91778				190.5		9.67977
190.6		8.85429				190.6		1.94521				190.6		8.59367
190.7		9.08696				190.7		1.91196				190.7		7.95432
190.8		8.81274				190.8		2.09297				190.8		7.92264
190.9		8.98737				190.9		1.91626				190.9		8.44349
191		9.38038				191		1.96608				191		8.56456
191.1		8.87609				191.1		1.74015				191.1		9.14124
191.2		8.94736				191.2		1.81309				191.2		9.3839
191.3		9.29626				191.3		1.80596				191.3		9.61851
191.4		9.61444				191.4		1.8373				191.4		9.63167
191.5		9.5262				191.5		1.74087				191.5		9.43098
191.6		9.77869				191.6		1.77688				191.6		9.17747
191.7		9.6756				191.7		1.90495				191.7		9.65134
191.8		9.63316				191.8		1.74842				191.8		9.4311
191.9		9.58879				191.9		1.95045				191.9		8.46474
192		9.64808				192		1.73662				192		8.98733
192.1		9.7204				192.1		1.73683				192.1		8.81992
192.2		9.72328				192.2		1.82913				192.2		9.03873
192.3		9.61968				192.3		1.91129				192.3		8.82444
192.4		9.77016				192.4		2.10936				192.4		8.95836
192.5		9.4155				192.5		1.76342				192.5		8.5596
192.6		9.43054				192.6		1.80413				192.6		8.83733
192.7		9.57235				192.7		1.81728				192.7		8.4514
192.8		9.4508				192.8		1.79488				192.8		8.42405
192.9		9.60738				192.9		1.77238				192.9		8.46614
193		9.7894				193		2.16718				193		9.20103
193.1		9.58909				193.1		2.01707				193.1		9.32598
193.2		9.57926				193.2		1.65766				193.2		9.13008
193.3		9.65065				193.3		1.84988				193.3		9.52828
193.4		9.21526				193.4		1.92926				193.4		9.26846
193.5		9.6175				193.5		2.16615				193.5		9.35442
193.6		9.59639				193.6		2.18023				193.6		9.18609
193.7		9.52347				193.7		2.1961				193.7		9.38858
193.8		9.49594				193.8		2.11728				193.8		8.99612
193.9		9.56872				193.9		2.41851				193.9		8.33156
194		9.31934				194		2.10664				194		8.46149
194.1		9.26673				194.1		2.08844				194.1		8.88398
194.2		8.54195				194.2		2.14716				194.2		8.88993
194.3		8.97141				194.3		1.99747				194.3		9.14273
194.4		8.7844				194.4		2.0688				194.4		8.67395
194.5		8.73423				194.5		2.10012				194.5		8.61127
194.6		8.94788				194.6		2.25577				194.6		9.05041
194.7		9.12625				194.7		2.04747				194.7		9.65459
194.8		9.29347				194.8		2.03275				194.8		10.1087
194.9		8.23007				194.9		2.24931				194.9		8.78998
195		8.90933				195		2.25336				195		9.43519
195.1		8.66903				195.1		2.34408				195.1		9.18186
195.2		8.79716				195.2		2.20759				195.2		9.53742
195.3		8.97236				195.3		2.23283				195.3		10.0256
195.4		8.32693				195.4		2.21224				195.4		9.18176
195.5		8.02401				195.5		2.07059				195.5		9.0036
195.6		8.13452				195.6		1.97368				195.6		9.27554
195.7		8.14422				195.7		1.98488				195.7		9.24423
195.8		7.67346				195.8		1.8014				195.8		9.0997
195.9		7.94022				195.9		1.85433				195.9		9.19738
196		7.72906				196		1.89654				196		9.40253
196.1		7.75737				196.1		1.9848				196.1		9.18217
196.2		8.10493				196.2		1.91849				196.2		9.35886
196.3		7.87264				196.3		1.88714				196.3		8.68407
196.4		8.36217				196.4		1.91365				196.4		8.90597
196.5		7.62237				196.5		1.7047				196.5		8.47095
196.6		7.80594				196.6		1.79699				196.6		8.4247
196.7		7.84055				196.7		2.0981				196.7		8.8264
196.8		7.65033				196.8		1.87614				196.8		8.65088
196.9		7.45474				196.9		2.09438				196.9		8.79844
197		7.90756				197		1.78771				197		8.94104
197.1		8.04875				197.1		1.72979				197.1		9.57196
197.2		7.89895				197.2		1.87058				197.2		9.0457
197.3		8.19459				197.3		1.96192				197.3		9.21378
197.4		8.42239				197.4		1.84794				197.4		9.15979
197.5		8.77539				197.5		1.91569				197.5		10.0906
197.6		8.34876				197.6		2.23459				197.6		9.70827
197.7		8.37258				197.7		2.13452				197.7		9.44633
197.8		8.54227				197.8		2.25965				197.8		9.73671
197.9		7.9885				197.9		2.18903				197.9		9.26759
198		7.96882				198		2.03148				198		9.26064
198.1		7.90548				198.1		1.90359				198.1		9.4985
198.2		8.02479				198.2		2.0379				198.2		9.52183
198.3		8.39272				198.3		2.1875				198.3		9.61722
198.4		8.0353				198.4		1.84703				198.4		9.60318
198.5		8.28892				198.5		2.13198				198.5		9.71657
198.6		8.37142				198.6		2.30299				198.6		9.97569
198.7		8.45039				198.7		2.43799				198.7		9.61061
198.8		8.37981				198.8		2.66033				198.8		9.47626
198.9		8.66305				198.9		2.42294				198.9		10.13
199		8.79412				199		2.51067				199		9.93492
199.1		8.63979				199.1		2.44806				199.1		9.77244
199.2		8.98378				199.2		2.48914				199.2		9.94306
199.3		8.77698				199.3		2.07694				199.3		9.8135
199.4		8.82454				199.4		1.93427				199.4		9.68907
199.5		8.95847				199.5		2.09121				199.5		9.80063
199.6		8.49711				199.6		2.30983				199.6		9.66201
199.7		8.73384				199.7		2.48745				199.7		9.81864
[truncated: 28,008 more rows]

## Sheet: Fig 3b
RMSF graph
MprE7-TH1 residue	replicate 1	replicate 2	replicate 3	replicate 4
1	8.325	3.268	5.557	7.152
2	6.543	2.524	4.912	5.674
3	5.284	2.236	4.727	5.272
4	4.458	2.123	4.449	4.744
5	3.491	1.873	3.792	4.1
6	3.266	1.632	3.38	4.177
7	3.133	1.58	3.329	4.104
8	2.738	1.461	2.893	3.495
9	2.376	1.202	2.305	3.216
10	2.378	1.183	2.287	3.512
11	2.19	1.196	2.205	3.278
12	1.733	0.979	1.635	2.539
13	1.649	0.967	1.57	2.47
14	1.772	1.141	1.908	2.685
15	1.568	1.11	1.676	2.399
16	1.337	1.059	1.498	2.019
17	1.643	1.289	2.084	2.37
18	1.88	1.478	2.37	2.654
19	1.84	1.435	2.185	2.609
20	2.012	1.521	2.373	2.792
21	2.111	1.509	2.23	2.981
22	1.645	1.234	1.684	2.368
23	1.455	1.162	1.556	2.023
24	1.854	1.341	1.96	2.497
25	1.75	1.288	1.874	2.371
26	1.358	1.161	1.489	1.832
27	1.737	1.384	1.768	2.233
28	2.079	1.651	2.204	2.63
29	1.911	1.676	2.076	2.327
30	1.551	1.443	1.733	2.075
31	1.745	1.48	1.977	2.475
32	2.049	1.402	2.193	2.757
33	1.743	1.134	1.925	2.475
34	1.727	1.037	1.882	2.638
35	2.297	1.176	2.316	3.245
36	2.552	1.332	2.491	3.502
37	2.504	1.323	2.416	3.52
38	2.791	1.422	2.615	3.889
39	2.522	1.387	2.508	3.597
40	2.769	1.655	2.792	3.702
41	2.849	1.837	2.832	3.368
42	3.218	2.341	3.233	3.464
43	3.839	2.887	3.795	3.331
44	3.87	3.284	3.788	3.254
45	3.203	2.705	2.975	3.123
46	2.853	2.237	2.542	2.806
47	2.501	1.75	2.147	2.551
48	2.354	1.561	1.831	2.613
49	2.56	1.56	1.84	2.496
50	3.427	1.625	2.335	3.233
51	3.738	2.017	3.179	3.862
52	4.146	2.59	3.664	3.967
53	4.227	2.979	3.771	4.34
54	3.773	3.267	3.848	3.946
55	3.471	2.691	3.415	3.668
56	2.701	1.823	2.409	3.31
57	2.302	1.584	1.862	2.748
58	2.634	1.366	1.923	2.837
59	2.771	1.271	1.902	2.945
60	3.22	1.379	2.163	3.097
61	3.262	1.62	2.261	3.053
62	2.859	1.857	2.499	3.076
63	3.283	2.477	3.659	3.613
64	3.764	3.695	4.906	4.083
65	3.875	4.406	6.011	4.511
66	4.314	4.5	7.609	5.034
67	5.368	4.804	9.231	5.673
68	6.098	5.143	9.461	5.901
69	6.53	5.181	8.485	6.38
70	6.502	4.999	6.81	6.505
71	7.337	5.604	7.132	8.366
72	8.575	7.151	7.67	10.53
73	8.67	7.399	7.947	11.022
74	7.297	5.413	6.255	8.822
75	6.161	3.584	5.474	8.293
76	6.634	3.83	6.861	10.254
77	6.374	2.859	6.613	10.568
78	5.168	2.029	6.067	9.61
79	4.88	3.368	6.401	9.653
80	4.693	4.852	6.709	8.834
81	3.639	4.965	6.791	8.355
82	2.589	5.049	6.331	8.562
83	2.947	6.56	5.709	8.954
84	4.134	8.379	5.757	9.6
85	5.435	9.962	5.679	10.94
86	7.129	11.99	6.834	12.249
87	8.588	13.482	7.655	13.469

## Sheet: Fig. 3d
T6 Ca - L75 Ca distance measurements
Time (ns)	replicate 1	replicate 2	replicate 3	replicate 4
0	10.6	10.6	10.6	10.6
0.5	11.64	10.95	10.96	11.23
1	11.38	10.45	11.42	16.69
1.5	10.16	10.17	10.78	14.09
2	10.7	10.6	11.78	22.63
2.5	10.1	11.34	13.45	19.02
3	10.35	13.96	12.57	17.11
3.5	10.97	17.94	13.28	21.44
4	16.19	19.73	16.12	27.41
4.5	21.97	17.13	17.7	24.74
5	16.91	20.04	17.9	21.95
5.5	21.67	23.13	16.46	30.11
6	24.35	22.38	16.25	31.28
6.5	16.02	20.48	17.28	31.11
7	17.73	24.15	23.03	32.55
7.5	25.4	22.52	21.95	34.46
8	27.73	23.94	20.34	34.87
8.5	28.17	24.23	23.24	39.21
9	27.34	19.2	25.61	37.55
9.5	29.75	21.49	22.45	28.21
10	30.7	24.15	21.21	24.5
10.5	26.39	27.38	19.36	30.34
11	29.29	26.39	20.55	34.11
11.5	27.04	27.94	18.38	37.84
12	28.19	24.5	15	39.21
12.5	26.88	25.48	16.29	30.74
13	27.46	26.17	17.14	34.89
13.5	29.52	24.93	14.39	34.37
14	30.25	25.4	14.69	31.48
14.5	29.36	24.83	18.35	31.33
15	29.84	25.27	17.67	29.43
15.5	29.76	27.3	15.84	27.83
16	30.71	21.33	16.87	27.9
16.5	30.87	23.41	18.07	29.98
17	26.94	27.45	17.43	28
17.5	27.62	28.15	17.31	26.25
18	28.1	33.4	17.69	27.18
18.5	27.07	31.96	19.44	31.83
19	30.6	25.42	20.15	34.6
19.5	31.59	24.45	22.7	31.73
20	29.59	26.99	29.59	34.71
20.5	30.01	25.92	27.61	31.04
21	31.38	23.98	27.99	33.16
21.5	28.53	22.27	28.43	27.68
22	32.5	22.66	28.68	36.91
22.5	29.2	20.48	28.88	36.18
23	26.98	21.14	26.48	34.07
23.5	30.13	20.76	24.87	28.51
24	26.57	21.05	25.65	31.35
24.5	26.29	20.36	25.6	34.78
25	27.24	24.94	27.67	32.67
25.5	27.93	22.6	29.74	31.44
26	28.3	23.94	31.06	28.15
26.5	26.48	24.28	26.83	25.65
27	30.09	24.67	28.77	29.2
27.5	30.3	26.15	28	26.82
28	28.7	20.49	27.85	28.11
28.5	24.97	21.32	29.03	32.83
29	30.16	21.77	27.49	32.34
29.5	28.62	21.08	26.58	29.47
30	28.88	22.32	27.65	33.89
30.5	29.74	21.02	32.02	29.48
31	26.48	22.23	26.32	28.99
31.5	26.21	21.75	28.32	28.06
32	25.25	21.37	29.83	29.66
32.5	31.34	21.89	28.89	29.77
33	30.57	22.56	29.43	31
33.5	29.83	22.87	28.45	29.31
34	29.24	22.25	27.08	31.65
34.5	32.11	20.83	27.44	28.74
35	24.71	21.71	28.14	30.4
35.5	35.98	21.98	27.61	29.14
36	31.09	23.66	24.21	28.56
36.5	29.64	24.53	22.25	28.56
37	35.71	22.03	22.82	26.62
37.5	33.52	24.42	20.93	27.18
38	35.8	22.42	22.43	31.59
38.5	34.72	22.83	24.63	28.41
39	38.24	22.3	26.65	27.71
39.5	35.3	23.2	27.17	19.11
40	40.39	23.15	27.75	17.35
40.5	36.52	24.99	33.78	15.93
41	37.17	23.7	31.86	15.42
41.5	31.62	23.94	26.95	16.92
42	31.58	23.7	29.07	17.06
42.5	31.17	22.68	24.81	17.05
43	29.85	28.84	30.23	16.15
43.5	29.74	28.44	28.57	16.95
44	27.65	31.23	28.41	16.29
44.5	28.84	27.81	36.66	16.45
45	29.23	29.1	34.63	15.36
45.5	27.45	29.78	28.64	15.94
46	24.56	30.7	30.74	16.7
46.5	28.38	31.75	31.46	16.89
47	28	27.68	29.8	16.68
47.5	27.39	26.87	32.35	19.69
48	28.26	29.78	29.76	19.55
48.5	26.43	29.85	30.22	18.15
49	27.76	30.08	33.15	20.6
49.5	31.83	30.34	34.22	17.93
50	29.41	30.11	36.45	19.26
50.5	32.65	28.74	35.91	21.39
51	33.02	30.57	35.3	22.07
51.5	32.29	29.83	37.23	19.09
52	32.69	30.46	36.1	22.09
52.5	30.98	27.37	38.17	17.7
53	32.65	29.09	39.98	17.22
53.5	30.18	31.91	39.39	15.53
54	29.16	30.72	38.8	16.16
54.5	29.62	29.25	33.64	17.98
55	26.72	29.81	38.81	19.04
55.5	27.03	30.03	36.77	17.47
56	27.7	26.56	39.81	16.82
56.5	24.21	30.16	38.89	17.63
57	25.1	29.83	36.55	17.74
57.5	22.26	29.58	33.55	16.18
58	25.64	33.39	28.14	18.29
58.5	24.74	29.27	29.82	24.96
59	25.08	32.86	26.37	16.3
59.5	21.47	32.09	25.75	17.31
60	24.84	33.35	30.95	20.8
60.5	24.24	33.55	31.76	15.89
61	25.42	25.73	28.07	14.9
61.5	25.84	28.11	27.93	15.16
62	26.84	30.17	30.17	15.8
62.5	28.09	31.2	29.39	16.95
63	26.91	32.21	29.54	15.84
63.5	27.61	31.38	23.94	15.82
64	28.98	27.16	26.98	15.75
64.5	30.08	24.98	24.96	16.48
65	23.93	30.13	24.96	15.49
65.5	25.14	28.46	26.97	16.05
66	25.01	30.83	25.07	16.48
66.5	27.39	28.42	24.39	15.48
67	29.36	31.14	28.85	15.74
67.5	29.98	25.95	28.76	15.81
68	30.27	29.55	28.45	18.2
68.5	29.78	30.54	24.9	18.2
69	28.99	30.7	21.71	17.76
69.5	29.06	26.3	22.19	19
70	31.01	28.9	23.64	19.3
70.5	28.67	32.39	20.75	21.22
71	27.74	39.62	18.27	22.92
71.5	29.13	37.03	21.8	27
72	30.43	29.37	21.29	24.14
72.5	27.88	29.85	18.74	23.61
73	29.28	33.31	22.14	28.03
73.5	27.71	32.37	21.69	27.39
74	33.48	33.56	23.75	27.11
74.5	30.97	30.68	24.75	31.09
75	30.95	31.12	22.37	28.1
75.5	29.51	27.41	24.89	29.58
76	29.21	26.27	21.1	30.29
76.5	30.55	30.33	23.32	27.41
77	28.84	30.21	23.78	29.55
77.5	31.53	30.89	23.22	27.78
78	29.85	30.51	24.73	24.36
78.5	26.44	32.02	23.71	23.97
79	27.02	34.6	23.93	23.12
79.5	27.69	31.06	20.73	27.67
80	26.45	32.19	29	27.7
80.5	27.97	34.55	24.56	28.49
81	30.28	34	24.81	28.64
81.5	29.07	32.95	23.5	29.18
82	30.06	29.94	23.86	27.95
82.5	27.03	32.31	18.58	29.74
83	31.93	28.19	19.38	28.76
83.5	30.44	26.81	17.75	28.11
84	31.26	28.03	18.49	29.27
84.5	25.85	29.1	18.53	31.2
85	27.35	31.75	19.51	30.45
85.5	22.72	29.99	17.69	31.8
86	24.74	27.17	17.91	25.25
86.5	24.38	32.4	18.15	28.18
87	25.43	33.31	17.62	25.23
87.5	24.23	37.82	17.62	25.59
88	22.03	34.26	16.86	29.43
88.5	22.62	26.11	18.1	26.97
89	23.43	21.92	18.31	28.4
89.5	23.4	22	18.74	30
90	25.41	22.84	21.28	27.99
90.5	24.55	25.45	28.59	27.42
91	25.2	23.87	30.49	25.95
91.5	25.63	24.15	32.05	28.5
92	24.76	24.78	29.61	31.07
92.5	23.11	24.05	28.67	27.67
93	22.71	22.04	29.48	30.44
93.5	22.81	21.96	28.55	31.3
94	23.01	18.38	29.79	30.42
94.5	24.15	18.12	30.36	30.73
95	23.76	18.11	33.51	25.79
95.5	22.42	18.96	32.1	25.54
96	22.55	18	33.06	28.32
96.5	23.8	19.29	35.21	24.89
97	22.77	18.8	33.47	27.78
97.5	23.25	18.92	32.44	25.18
98	21.84	16.6	32.3	27
98.5	20.96	17.03	34.56	32.02
99	23.42	15.36	33.57	25.68
99.5	23.84	16.19	32.83	24.4
100	23.61	20.73	32.58	31.55
100.5	23.1	19.06	32.89	28.19
101	24.42	17.47	32.14	31.37
101.5	23.92	20.2	31.48	30.6
102	23.76	18.9	29.71	29.56
102.5	25.03	18.99	30.16	32.09
103	24.69	18.06	31.74	25.38
103.5	23.12	18.61	30.59	24.54
104	20.94	18.66	32.12	23.29
104.5	21.08	19.81	34.01	17.08
105	22.55	19.13	32.8	17.82
105.5	21.33	18.75	32.82	18.79
106	21.57	20.72	29.48	14.94
106.5	20.88	17.75	31.2	18.95
107	21.09	18.32	33.19	25.94
107.5	22.44	17.83	33.15	21.18
108	22.82	17.08	31.12	20.01
108.5	22.83	17.97	34.13	18.61
109	23.34	18.31	28.96	19.83
109.5	25.41	18.93	28.8	20.92
110	23.54	19.82	31.06	16.52
110.5	26.16	21.05	30.87	15.93
111	24.26	18.51	31.11	16.47
111.5	25.34	18.08	34.51	16.87
112	25.03	18.07	33.34	19.67
112.5	26.19	16.81	30.38	17.48
113	25.29	18.29	31.64	20.83
113.5	24.73	18.09	33.77	21.53
114	25.15	17.74	32.6	19.94
114.5	24.05	17.8	31.55	17.46
115	26.64	17.96	32.2	23.68
115.5	24.03	18.64	31.17	21.3
116	27.33	19.04	31.73	27.78
116.5	27.22	17.85	32.11	31.33
117	27.57	17.33	31.75	27.83
117.5	26.41	17.67	34.54	28.69
118	24.84	17.2	30.36	27.89
118.5	24.5	17.24	31.37	31.45
119	25.46	18.96	31.09	33.48
119.5	25.89	18.43	32.3	25.56
120	27.2	15.18	31.59	25.5
120.5	25.43	15.09	32.04	29.64
121	26.53	17.23	30.5	27.89
121.5	28.41	18.24	30.22	30.28
122	28.96	16.73	31.21	29.04
122.5	29.05	15.56	31.04	30.84
123	26.11	17.54	31.4	26.35
123.5	25.8	18.77	30.94	23.24
124	23.56	17.26	32.23	19.86
124.5	25.8	19.36	31.71	21.75
125	26.05	16.59	32.11	16.1
125.5	25.28	17.49	28.93	18.95
126	24.19	16.42	31.64	16.65
126.5	26.73	15.86	31.91	16.06
127	26.58	15.9	32.18	18
127.5	26.11	17.42	28.82	16.81
128	26.42	17.93	28.71	17.61
128.5	27.06	16.57	26.83	17.7
129	26.98	18.36	25.78	16.11
129.5	26.11	20.29	25.95	15.92
130	25.26	17.9	26.49	15.92
130.5	26.61	15.12	26.92	15.52
131	25.36	15.95	27.09	16.74
131.5	25.23	15.91	26.87	19.32
132	25.85	16.79	26.43	16.7
132.5	26.77	18.68	26.73	16.54
133	25.98	17.68	26.93	17.95
133.5	25.76	16.65	26.95	16.26
134	27.08	17.8	25.97	17.56
134.5	26.84	16.22	26.72	19.67
135	25.89	16.48	26.51	17.07
135.5	25.44	17.48	26.42	15.82
136	28.54	17.37	27.01	15.87
136.5	25.31	17.38	27.83	15.67
137	25.21	17	29.16	19.59
137.5	25.27	18.55	29.21	17.73
138	24.62	17.06	28.88	16.07
138.5	26.75	17.53	28.63	16.62
139	26.66	17.67	29.11	16.62
139.5	25.29	18.69	28.51	13.82
140	25.93	17.14	27.9	15.42
140.5	26.8	17.37	26.76	14.07
141	26.81	16.7	27.35	13.56
141.5	26.38	18.34	28.89	13.89
142	27.69	15.96	30.62	13.42
142.5	27.11	18.56	30.59	14.65
143	26.69	16.24	29.12	14.18
143.5	25.45	17.55	30.32	13.42
144	27.32	18.1	30.36	13.44
144.5	23.57	18.21	30.55	13.97
145	25.28	17.38	23.62	13.72
145.5	23.99	17.38	25.44	13.22
146	26.04	16.22	22.66	13.36
146.5	24.48	16.49	25.3	13.62
147	25.38	17.21	23.32	15.07
147.5	24.33	18.23	29.45	14.43
148	25.37	17.07	26.78	14.42
148.5	23.84	17.07	28.5	13.08
149	25.92	15.77	23.61	14.22
149.5	27.21	18.11	23.03	15.15
150	26.33	18.6	23.93	13.32
150.5	27.21	18.01	22.93	14.31
151	28.19	17.91	24.25	14.05
151.5	27.92	17.13	22.02	14.5
152	27.82	19.53	24.49	14.02
152.5	26.42	17.36	25.91	13.61
153	26.96	19.66	27.9	14.61
153.5	27.8	18.43	30.11	18.64
154	23.67	18.66	31.95	16.01
154.5	27.74	17.88	29.56	16.5
155	27.24	20.34	30.2	14.42
155.5	28.37	17.86	31.65	15.6
156	26.53	17.29	33.75	13.23
156.5	24.54	17.41	33.7	15.51
157	25.43	16.05	33.09	15.96
157.5	23.17	16.9	32.15	15.05
158	27.22	18.76	29.83	13.99
158.5	25.79	19.99	29.99	12.97
159	26.35	19.8	30.09	14.14
159.5	25.55	22.44	30.19	14.32
160	28.29	17.86	29.38	13.56
160.5	27.53	15.04	30.07	15.71
161	25.56	22.07	30.13	13.67
161.5	28.61	25.68	29.06	13.16
162	24.47	34.23	28.3	15.69
162.5	26.9	42.43	30.26	14.82
163	26.44	35.2	29.74	13.31
163.5	27.39	37.34	30.4	13.08
164	26.26	31.97	29.55	13.65
164.5	25.22	36.83	31.18	14.04
165	24.74	20.49	28.44	10.41
165.5	25.13	20.14	30.75	11.33
166	26.73	21.48	29.28	11.09
166.5	26.33	21.4	29.57	12.23
167	26.64	19.04	30.59	11.35
167.5	29	18.83	31.19	12.46
168	27.26	26.86	30.87	13.36
168.5	26.69	25.34	29.45	12.96
169	27.07	25.95	32.27	13.17
169.5	26.32	24.94	29.3	12.4
170	24.31	25.49	31.02	11.79
170.5	26.24	24.84	28.49	12.43
171	24.47	29.19	31.47	13.06
171.5	22.89	27.16	30.07	13.36
172	25.5	25.19	28.66	13.35
172.5	26.11	23.32	25.21	12.25
173	26.77	24.37	27.3	12.26
173.5	28.8	26.21	28.74	13.37
174	26.98	26.62	28.08	13.4
174.5	26.3	21.33	28.08	13.3
175	24.71	26.51	29.57	14.58
175.5	24.49	26.3	28.37	13.48
176	25.27	25.17	29.85	13.7
176.5	26.86	23.89	27.8	13.4
177	27.88	26.28	28.03	13.9
177.5	28.6	28.58	26.98	13.8
178	28.24	25.59	27.07	14.32
178.5	25.1	27.72	27.33	13.68
179	24.79	22.95	28.39	15
179.5	25.61	25.18	27.63	14.94
180	23.87	22.84	27.95	14.5
180.5	26.23	29.29	30.39	16.39
181	25.67	27.93	29.29	14.3
181.5	24.52	29.7	29.71	14.84
182	24.98	29.48	27.95	13.36
182.5	28.25	31.53	28.99	13.01
183	26.44	31.57	30.21	13.52
183.5	24.43	31.2	29.89	12.65
184	28.06	29.45	29.56	12.5
184.5	25.86	34.26	30.72	13.5
185	26.22	30.65	28.84	13.16
185.5	25.04	31.48	30.76	13.11
186	26	32.25	30.32	13.59
186.5	25.17	30.9	30.45	13.48
187	25.57	32.73	29.67	13.06
187.5	26.27	30.45	28.98	12.54
188	26.84	30.26	29.18	12.93
188.5	27.33	29.15	28.29	12.55
189	26.53	32.8	29.48	13.03
189.5	26.72	30.01	28.71	12.91
190	25.24	32.8	29.08	11.68
190.5	25.18	32.1	29.38	12.11
191	26.21	26.73	28.17	12.87
191.5	24.7	28.09	29.78	11.72
192	27.5	28.25	27.97	12
192.5	25.86	29.72	29.06	12.93
193	26.02	27.54	29.2	12.93
193.5	26.74	28.55	27.83	13.61
194	27.51	27.06	29.68	12.08
194.5	26.46	29.51	28.45	12.49
195	28.48	24.6	29.16	12.79
195.5	25.24	24.3	30.77	13.27
196	25.2	22.18	29.06	13.11
196.5	25.02	22.53	29.47	12.77
197	26.6	20	28.69	13.04
197.5	26.26	24.6	29.5	12.68
198	26.29	20.84	28.64	12.09
198.5	26.31	24.31	28.71	12.75
199	27.31	24.48	28.93	11.9
199.5	25.78	25.51	29.9	13.46
200	26.95	25.87	26.94	13.73
200.5	27.47	25.71	29.93	13.86
201	27.64	25.84	26.49	13.44
201.5	27.14	24.3	27.91	12.9
202	29.71	23.31	31.06	12.11
202.5	29.4	23.06	32.5	12.73
203	28.64	23.47	28.87	12.78
203.5	27.54	21.31	34.22	14.07
204	27.78	22.64	35.06	14.32
204.5	26.99	24.48	29.67	13.82
205	26.71	24.43	34.58	13.28
205.5	27.86	25.36	28.84	13.5
206	26.35	22.07	28.68	13.28
206.5	27.13	23.74	29.56	13.09
207	26.54	24.38	27.62	13.08
207.5	27.37	22.88	27.68	12.97
208	27.46	21.35	29.52	12.8
208.5	27.49	19.85	28.69	12.65
209	26.98	20.75	24.72	12.85
209.5	26.97	23.2	28.52	12.41
210	26.44	26.2	31.42	13.39
210.5	26.63	24.49	31.01	13.32
211	26.55	23.88	29.91	13.57
211.5	26.27	22.87	28.33	13.9
212	27.11	25.38	27.06	12.93
212.5	25.65	29.25	28.02	12.49
213	25.61	26.58	28.64	12.62
213.5	25.83	26.34	27.99	13.15
214	28.03	24.21	29.1	13.08
214.5	24.82	26.64	30.24	12.91
215	25.36	24.54	29.93	13.1
215.5	26.99	24.67	25.6	12.64
216	25.97	23.73	27.78	12.88
216.5	25.17	30.64	25.7	11.81
217	25.35	28.31	29.79	12.03
217.5	26.37	29.93	30.01	12.86
218	25.83	29.37	29.29	12.26
218.5	25.97	30.3	30.69	12.24
219	26.5	30.54	31.7	12.28
219.5	27.43	28.27	31.57	12.76
220	27.05	30.11	30.67	12.45
220.5	27.26	30.07	28.82	12.95
221	26.95	24.63	30.29	12.99
221.5	27.89	24.68	29.22	13.35
222	27.31	22.25	30.89	13.16
222.5	27.98	27.17	30.75	13.73
223	27.89	25.13	31.14	13.78
223.5	26.97	23.81	31.88	13.42
224	27.17	23.1	30.57	12.46
224.5	26.75	27.63	30.29	12.92
225	27.25	26.84	31.56	12.45
225.5	27.63	24.57	28.53	13.48
226	28.84	24.18	29.1	13.03
226.5	27.92	23.09	29.77	12.57
227	30.19	23.73	30.32	12.81
227.5	30.73	24.33	29.21	13.02
228	28.97	22.92	26.27	13.6
228.5	29.63	21.38	28.8	14.58
229	29.3	20.17	26.8	14.27
229.5	30.27	21.75	25.52	13.97
230	31.82	23.09	25.59	13.86
230.5	32.49	23.01	23.19	14.31
231	27.01	23.33	24.3	13.53
231.5	26.66	21.96	26.02	13.56
232	26.14	25.91	26.37	13.17
232.5	28.53	25.12	25.49	12.4
233	29.35	26.44	27.8	12.1
233.5	26	26.84	22.66	12.65
234	28.78	27.65	23.61	13.5
234.5	28.94	24.37	24.11	12.81
235	27.16	25.3	26.1	12.51
235.5	26.3	22.13	23.57	12.86
236	26.63	20	25.28	12.59
236.5	26.41	19.28	23.45	12.9
237	27.74	17.18	22.05	13.12
237.5	26.45	19.89	22.52	12.83
238	25.08	19.57	22.98	13.13
238.5	25.97	17.63	22.72	12.53
239	26.87	18.39	25.9	12.53
239.5	25.59	18.55	23.88	13.46
240	25.6	18.42	24.83	13.25
240.5	25.25	18.56	22.25	13.36
241	22.63	18.37	23.4	13.21
241.5	25.13	18.67	22.25	13.35
242	23.93	19.22	21.72	13.22
242.5	25.75	18.65	22.04	12.68
243	26.41	18.2	22.17	12.78
243.5	24.8	18.06	23.28	12.97
244	23.77	17.89	22.78	13.32
244.5	25.94	19.77	23.59	12.78
245	26.86	20.99	23.77	13.17
245.5	26.4	18.96	23.47	13.22
246	29	21.99	23.13	13.16
246.5	24.36	21.49	23.66	12.77
247	26.69	19.25	23.11	13.38
247.5	24.78	17.85	21.75	13.24
248	26.56	18.92	23.08	12.96
248.5	27.48	22.64	20.63	12.46
249	27.16	20.1	23	13.59
249.5	27.07	19.43	20.8	12.93
250	27.43	21.33	22.33	14.51
250.5	27.96	18.13	26.76	13.1
251	26.89	19.74	23.15	14.23
251.5	28.73	18.98	23.41	14.08
252	27.99	19.31	22.4	14.87
252.5	27.65	21.46	23.06	16.2
253	27.82	17.47	25.11	14.98
253.5	28.28	23.55	25.75	15.23
254	29.05	24.04	24.89	13.56
254.5	28.61	23.15	22.54	14.26
255	28.71	25.73	21.66	13.98
255.5	27.58	26.58	25	14.34
256	27.41	21.64	22.94	13.96
256.5	28.83	20.67	25.35	13.95
257	27.36	26.5	24.97	14.55
257.5	27.13	21.57	24.65	14.35
258	26.94	22.45	26.73	13.38
258.5	27.03	21.02	24.85	13.58
259	27.95	22.9	26.32	12.85
259.5	29.22	25.4	23.48	13.32
260	28.72	32.51	24.73	13.14
260.5	27.89	31.79	25.62	12.84
261	27.17	28.61	23.35	12.99
261.5	26.95	26.82	25	13.85
262	28.94	24.31	27.25	13.9
262.5	28.44	23.85	24.33	13.52
263	29.08	26.88	20.47	13.73
263.5	27.52	26.35	23.19	13.43
264	28.48	25.68	22.37	14.98
264.5	28.49	28.76	20.76	15.71
265	28.84	24.25	26.67	18.11
265.5	30.25	25.02	24.89	15.27
266	27.35	24.86	21.25	19.77
266.5	27.77	26.52	23.05	19.26
267	26.78	23.12	21.74	17.73
267.5	27.2	23.84	23.84	16.36
268	26.58	25.04	21.46	16.94
268.5	28.3	28.96	22.38	16.08
269	27.34	27.54	22.57	17.08
269.5	26.62	31.18	20.94	16.62
270	28.86	30.35	22.1	19.11
270.5	26.75	26.34	24.11	18.11
271	28.09	24.55	22.94	20.14
271.5	26.9	25.71	24	16.7
272	26.78	27.93	25.09	16.66
272.5	28	28.33	22.68	16.18
273	29.36	28.69	22.46	16.79
273.5	28.24	28.55	23.25	17.16
274	26.33	30.19	22.54	17.06
274.5	27.58	28.36	22.61	16.74
275	26.7	27.99	21.11	18.9
275.5	27.89	29.6	26.54	17.02
276	27.11	31.89	23.6	16.08
276.5	26.31	30.47	23.92	17.89
277	26.73	30.49	24.53	17.75
277.5	25.96	33.4	25.61	17
278	27.25	29.03	24.44	18.16
278.5	26.5	29.52	20.14	17.01
279	26.77	28.77	23	15.98
279.5	26.88	28.12	22	14.93
280	26.78	28.27	21.93	16.72
280.5	27	31.91	22.28	16.06
281	28.91	28.52	21.66	16.05
281.5	28.26	25.42	24.27	16.09
282	27.14	28.28	25.68	18.28
282.5	26.22	24.83	22.69	18.16
283	28.15	25.65	21.89	18.28
283.5	26.2	25.91	26.02	16.62
284	25.54	25.85	24.32	17.06
284.5	26.52	29.98	23.73	16.99
285	26.06	29.15	25.01	17.37
285.5	26.62	30.32	22.54	17.26
286	27.19	27.92	21.15	17.62
286.5	25.11	24.83	23.73	17.72
287	25.87	28.9	23.25	16.84
287.5	25.54	26.59	24.01	19
288	26.25	25.72	23.85	18.11
288.5	27.47	26.22	23.57	17.75
289	27.61	26.31	21.19	17.75
289.5	28.32	30.81	22.74	17.6
290	26.81	27.55	22.34	17.01
290.5	26.77	25.22	21.03	17.78
291	26.27	28.05	23.44	18.75
291.5	27.3	28.46	20.6	19.73
292	27.58	21.61	20.82	19.96
292.5	27.17	23.81	23.78	20.86
293	27.76	24.03	23.1	17.49
293.5	26.43	24.32	21.81	17.48
294	27.26	26.8	24.63	16.29
294.5	28.44	28.5	23.78	17.49
295	28.1	28.53	24.52	17.17
295.5	27.65	21.61	23.7	16.87
296	27.79	26.59	24.09	16.09
296.5	26.22	24.87	23.99	16.24
297	26.9	24.11	25.19	16.44
297.5	27.66	22.33	24.54	16.64
298	26.89	20.84	24.09	16.61
298.5	26.81	23.4	23.85	16.12
299	25.29	27.47	22.35	15.47
299.5	24.04	26.05	23.57	13.88
300	25.44	26.56	23.45	14.59
300.5	26.75	26.14	21.16	14.29
301	24.45	23.49	20.64	13.46
301.5	25.58	22.48	21.47	13.12
302	24.23	28.43	23.27	13.07
302.5	24.93	27.28	23.32	12.21
303	26.53	25.12	21.33	14.84
303.5	25.18	25.67	24.78	15.97
304	26.89	25.55	23.46	14.59
304.5	27.59	22.81	23.6	13.43
305	24.06	24.13	22.85	14.6
305.5	23.21	25.86	21.92	14.01
306	24.56	25.24	25.72	19.65
306.5	25.12	30.28	26.42	16.74
307	23.07	26.95	24.31	16.41
307.5	23.72	23.68	23.82	18.28
308	26.1	30.03	23.04	19.18
308.5	25.32	25.87	21.96	20.01
309	24.54	28.11	21.82	19.73
309.5	25.87	29.41	20.91	17.35
310	24.34	30.96	23.27	18.38
310.5	24.77	30.67	21.4	18.66
311	23.67	33.49	23.29	19.12
311.5	22.29	30.04	23.38	19.28
312	22.61	31.79	23.33	20.2
312.5	22.37	25.51	25.21	19.72
313	21.15	25.6	21.94	18.68
313.5	22.4	24.02	20.28	19.71
314	22.39	23.78	21.25	19.79
314.5	24.21	22.38	21.91	19.98
315	24.92	22.69	22.54	22.35
315.5	24.12	22.87	22.84	18.93
316	26.73	25.75	21.28	17.65
316.5	28.3	28.06	19.46	16.99
317	24.47	25	19.66	17.08
317.5	26.71	26.16	19.55	17.93
318	26.49	33.38	22.77	20.14
318.5	26.94	35.01	21.9	16.21
319	25.77	31.42	20.08	16.97
319.5	26.5	31.43	20.7	19.04
320	28.45	28.79	21.94	18.55
320.5	26.83	32.88	21.75	18.7
321	26.78	31.85	23.77	18.36
321.5	26.94	30.44	22.28	18.99
322	26.58	32.98	19.82	19.34
322.5	27.2	32.47	18.47	18.45
323	28.28	31.62	19.36	17.68
323.5	24.22	33.01	19.67	17.92
324	27.17	31.63	19.86	21.94
324.5	28.03	32.35	19.17	19.93
325	26.48	31.5	19.83	19.48
325.5	26.19	25.14	19.67	20.43
326	25.21	29.6	18.87	18.8
326.5	24.75	28.48	20.42	16.51
327	25.81	30.61	19.22	14.29
327.5	27.29	26.07	18.79	15.84
328	25.2	26.33	18.81	20.17
328.5	27.13	25.61	19.29	21.76
329	27.37	26.07	19.37	19.21
329.5	27.13	28.79	20.29	17.57
330	27.84	28	20.61	15.93
330.5	27.74	29.52	20.59	14.58
331	27.56	26.18	19.39	15.42
331.5	26.29	32.37	19.58	15.3
332	29.46	33.63	19.02	15.44
332.5	27.53	32.06	19.33	13.99
333	28.83	31.68	19.94	14.72
333.5	27.65	32.67	21	12.71
334	27.95	32.57	18.44	13.21
334.5	26.88	28.79	20.47	16.78
335	27.05	30.07	19.15	15.14
335.5	25.16	30.23	18.89	15.08
336	27.67	31.42	21.33	16.05
336.5	25.72	29.78	18.96	15.46
337	26.72	30.94	20.67	14.91
337.5	29.71	30.63	19.33	13.18
338	26.48	33.58	19.21	13.11
338.5	28.63	28.93	19.34	15.56
339	28.4	24.83	19.78	12.31
339.5	27.66	30.94	18.71	11.52
340	27.15	28.4	18.13	14.01
340.5	27.74	29.1	20.15	11.41
341	26.6	31.36	18.65	15.73
341.5	26.94	27.46	18.89	13.91
342	26.57	27.73	19.33	14.88
342.5	27.57	26.77	18.3	13.07
343	29.41	28.35	18.74	14.78
343.5	29.55	31.78	20.49	12.85
344	26.77	34.17	19.2	14.5
344.5	26.26	27.6	20.11	16.27
345	27.77	29.5	19.34	12.64
345.5	28.14	28.44	19.05	13.79
346	27.96	29.38	19.81	10.18
346.5	28.64	30.87	18.49	14
347	27.06	33.26	18.59	12.45
347.5	26.96	32.53	18.01	13.71
348	28.28	28.46	20.16	10.95
348.5	25.17	29.17	22.7	12.81
349	28.34	27.89	22.61	14.28
349.5	28.19	23.06	23.2	13.76
350	26.84	24.5	25.01	12.64
350.5	26.13	25.62	22.44	16.35
351	27.96	24.77	22.65	10.73
351.5	27.18	30.55	25.39	12.59
352	27.26	27.15	26.1	17.15
352.5	26.61	23.97	25.86	13.64
353	27.27	34.84	26.65	17.24
353.5	28.67	34.02	27.11	19.06
354	27.78	31.25	25.33	16.92
354.5	26.76	32.9	23.68	15.05
355	26.47	27.35	23.57	9.95
355.5	27.85	28.23	22.67	12.6
356	27.57	19.42	22.25	12.98
356.5	25.5	17.55	22.29	14.85
357	25.4	23.53	22.16	17.44
357.5	26.46	19.67	22.91	20.01
358	25.91	13.35	21.6	20.66
358.5	26.32	13.6	23.38	19.34
359	28.1	18.12	22.71	17.59
359.5	27.04	22.8	25.59	19.89
360	27.4	23.36	22.94	19.36
360.5	26.12	18.77	23.8	20.67
361	26.39	21.42	22.78	18.86
361.5	24.21	17.9	22.97	21
362	24.9	16.73	22.47	20.2
362.5	22.22	15.86	24.86	20.55
363	22.77	15.72	23.1	18.26
363.5	23.9	15.65	26.09	18.2
364	22.71	15.94	22.45	18.78
364.5	23.42	17.68	19.43	18.25
365	22.18	16.8	18.99	16.99
365.5	20.23	17.73	18.67	17.65
366	21.74	17.84	20.31	18.2
366.5	22.86	17.5	19.67	18.52
367	22.29	16.53	21.28	21.17
367.5	22.55	16.86	19.72	21.12
368	24.82	14.79	19.96	23.26
368.5	22.05	17.14	19.9	24.61
369	20.84	18.6	19.62	25.33
369.5	21.39	19.39	20.52	23.75
370	22.14	22.44	21.12	21.43
370.5	23.71	19.46	20.42	23.87
371	21.69	18.9	21.82	18.46
371.5	19.65	19.59	20.89	22.94
372	21.53	20.45	21.52	19.18
372.5	21.22	21.13	23.32	19.92
373	22.15	24.24	22.79	20.17
373.5	23.25	21.95	22.82	21.03
374	24.27	21.66	22.71	20.74
374.5	23.68	20.96	22.29	18.54
375	23.98	21.67	24.84	23.47
375.5	23.52	22.62	24.97	20.97
376	22.39	25.98	23.07	18.13
376.5	21.68	29.36	23.68	18.91
377	22.91	30.9	24.6	16.47
377.5	22.27	28.4	21.45	15.66
378	20.24	24.98	23.52	19.4
378.5	23.21	26.69	23.69	23.92
379	23.13	28.09	24.59	18.75
379.5	21.23	26.75	23.46	15.39
380	21.96	24.96	22.93	16.58
380.5	23.76	24.59	24.27	16.27
381	23.46	25.51	22.6	20.12
381.5	19.86	25.22	24.42	19.42
382	19.57	25.61	26.17	21.94
382.5	19.14	25.61	22.08	21.6
383	20.19	25.68	22.59	22.51
383.5	20.3	26.89	24.08	22.93
384	19.67	25.12	26.21	19.98
384.5	20.22	25.53	25.64	23.22
385	20.05	25.93	25.72	21.07
385.5	19.72	27.26	23.22	20.49
386	21.56	26.17	23.94	18.05
386.5	21.42	26.58	25.38	17.3
387	21.33	27.04	25	19.69
387.5	19.19	29.86	26.15	19.98
388	21.67	22.64	25.34	23.31
388.5	19.58	21.92	26.2	22.73
389	18.94	26.08	23.85	19.82
389.5	19.55	24.78	24.34	20.85
390	19.86	25.38	24.54	19.94
390.5	21.02	24.98	25.73	23.4
391	20.48	26.29	25.2	24.18
391.5	19.46	27.21	24.4	26.48
392	18.16	25.56	24.82	23.64
392.5	20.74	24.36	25.34	22.36
393	19.47	24.94	25.21	17.1
393.5	21.64	25.01	26.87	17.24
394	22.24	21.84	24.13	20.13
394.5	24.04	29.11	24.52	22.69
395	21.87	23.14	24.14	16.8
395.5	22.96	21.13	23.46	17.64
396	26.82	24.42	23.34	14.58
396.5	24.52	22.77	22.39	16.85
397	22.47	28.87	21.47	20.08
397.5	18.1	25.18	22.47	18.03
398	16.19	28.35	24.57	17.93
398.5	18.42	24.62	24.55	17.21
399	16.46	24.24	22.7	14.55
399.5	15.99	27.9	25.66	17.45
400	15.48	25.33	24.62	17.92
400.5	15.27	25.25	23.73	18.14
401	16.98	26.85	23.24	17.81
401.5	16.95	27.93	23.97	17.73
402	16.32	25.08	22.85	16.63
402.5	15.85	24.06	23.25	16.31
403	18.36	23.48	24.02	15.48
403.5	17.05	24.6	25.7	15.68
404	19.54	24.01	23.09	17.81
404.5	19.23	26.76	24.93	15.97
405	21.31	29.08	25.95	17.37
405.5	19.3	23.46	22.57	14.73
406	26.22	26.66	22.25	16.28
406.5	19.58	26.48	23.77	15.29
407	19.46	23.2	21.76	17.24
407.5	17.84	24.85	23.04	17.71
408	20.91	29.19	22.92	16.35
408.5	18.55	26.52	22.82	16.89
409	21.12	23.99	25.37	19.12
409.5	21.01	24.56	21.33	17.75
410	24.18	27.79	21.69	16.48
410.5	20.1	26.9	21.34	15.58
411	19.31	25.8	20.43	17.41
411.5	20.22	26.8	23.41	16.35
412	17.02	26.38	22.67	14.95
412.5	19.38	26.14	23.03	15.96
413	21.17	26.03	25.93	16
413.5	20.58	29.9	22.28	16.51
414	20.43	25.56	22.12	16.15
414.5	19.02	23.94	21.88	14.8
415	19.77	29.46	22.82	15.53
415.5	19.8	22.54	24.91	14
416	20.03	28.81	23.53	14.17
416.5	23.69	24.07	22.52	13.94
417	19.95	24.49	19.96	13.64
417.5	22.27	29.77	18.31	13.91
418	19.1	27.76	20.78	15.19
418.5	21.16	21.95	19.88	16.07
419	20.26	23.5	23.42	16.98
419.5	21.65	19.43	21.56	15.64
420	19.95	24.36	23.48	15.54
420.5	26.12	20.84	24.01	16.66
421	24.53	24.95	22.41	15.75
421.5	24.49	25.03	26.09	16.27
422	21.78	23.84	27.19	15.86
422.5	22.43	28.15	26.58	17.38
423	18.29	29.68	26.34	16.4
423.5	20.92	29.88	26.03	17.37
424	20.72	28.05	26.09	18
424.5	20.36	30.67	25.98	18
425	21.17	30.65	25.32	19.08
425.5	19.74	28.58	24.96	18.38
426	20.33	29.96	22.53	17.52
426.5	20.52	31.21	22.31	18.1
427	20.39	28.93	21.29	18.39
427.5	21.29	29.56	24.04	18.06
428	21.37	26.95	22.98	17.96
428.5	21.31	24.38	22.73	17.43
429	19.87	25.46	23.09	16.3
429.5	19.8	26.62	24.65	16.47
430	21.55	28.54	26.63	16.62
430.5	18.71	31.94	25.69	17.76
431	22.78	31.05	24.72	18.66
431.5	21.73	30.78	23.34	18.18
432	23.93	30.31	24.54	18.93
432.5	24.21	31.37	23.67	17.38
433	18.78	27.5	22.76	18.41
433.5	18.83	25.75	23.55	17.94
434	21.79	26.03	24.55	19.67
434.5	17.31	27.75	21.8	17.67
435	16.44	26.19	23.39	18.45
435.5	19.49	27.79	24.09	18.83
436	22.54	28.85	22.91	19.49
436.5	20.95	27.12	23.81	19.73
437	23.63	26.16	24.73	19.95
437.5	22.82	29.02	24.47	19.41
438	23	26.34	25.15	20.2
438.5	20.49	22.19	23.54	18.21
439	18.67	22.47	24.65	19.83
439.5	19.34	16.5	22.32	20.95
440	20.15	18.97	22.77	19.96
440.5	19.83	18.61	23.42	19.38
441	21.01	19.93	23.65	20.21
441.5	20.45	20.03	22.54	20.02
442	20.15	17.49	22.49	20.75
442.5	21.34	16.15	23.5	19.52
443	20.77	18.31	23.63	20.19
443.5	24.34	17.81	23.94	19.09
444	23.47	21.34	23.8	20.3
444.5	19.43	18.3	24.57	19.93
445	21.13	17.36	22.91	21.02
445.5	22.66	17.53	21.08	21.14
446	20.76	15.62	25.45	20.09
446.5	20.36	19.11	24.6	20.85
447	19.32	13.28	24.22	19.52
447.5	19.74	19.78	25.76	19.7
448	21.97	18.26	24.53	19.93
448.5	28.7	18.3	23.53	19.26
449	28.38	18.99	24.36	20.23
449.5	24.72	22.77	23.19	19.75
450	21.75	22.16	23.45	20.22
450.5	20.79	23.32	23.86	19.43
451	28.34	20.48	22.95	19.09
451.5	26.55	20.64	20.41	19.88
452	25.26	19.03	22.58	18.62
452.5	27.19	20.24	23.44	22.46
453	26.44	21.85	24.15	20.53
453.5	27.45	22.53	22.96	19.8
454	23.71	21.42	24.24	20.26
454.5	23.08	18.93	24.87	18.72
455	27.57	22.38	22.96	19
455.5	27.23	17.73	24.97	19.9
456	24.97	23.29	24.61	20.55
456.5	27.01	20.64	23.45	19.46
457	24.08	21.15	25.34	19.63
457.5	23.94	23	24.07	19.27
458	27.09	20.47	24.69	19.92
458.5	20.55	19.39	24.87	19.81
459	22.08	25.14	26.25	20.76
459.5	21.66	24.48	24.74	19.95
460	25.01	23.82	25.7	20.42
460.5	21.1	21.37	24.14	20.83
461	21.18	17.02	24.9	20.02
461.5	25.33	17.45	27.17	20.94
462	23.75	22.55	27.93	19.84
462.5	25.36	23.44	26.76	18.76
463	23.79	20.75	26.89	18.99
463.5	23.48	20.08	24.52	18.99
464	22.09	19.76	25.83	19.6
464.5	20.15	19.56	27.04	19.99
465	25.26	20.29	24.96	18.27
465.5	24.51	24.02	24.56	20.17
466	25.27	21.46	23.59	18.43
466.5	25.14	24.28	23.37	18.53
467	21.18	23.53	24.46	18.68
467.5	21.63	21.81	26.74	19.46
468	20.98	21.67	26	18.41
468.5	23.51	22.13	27.33	17.68
469	21.5	22.38	23.99	18.5
469.5	24.53	22.08	25.6	18.25
470	24.03	21.04	27.01	18.58
470.5	19.38	21.04	28.36	17.15
471	21.15	18.4	28.34	17.7
471.5	20.66	16.36	27	18.2
472	20.24	20.36	27.87	17.23
472.5	20.37	21.97	26.73	17.14
473	20.41	21.62	28.06	17.56
473.5	21.51	22.35	29.77	17.88
474	20.01	22.9	28.31	18.41
474.5	20.21	22.36	27.8	18.46
475	19.45	23.28	27.43	18.06
475.5	20.06	22.44	28.77	18.3
476	20.82	22.01	25.31	18.17
476.5	19.76	21.59	26.78	18.26
477	19.73	22.04	25.59	17.64
477.5	21.2	21.6	26.56	18.43
478	21.37	20.91	25.92	17.92
478.5	23	21.3	26.87	19.09
479	20.4	22.09	27.91	18.35
479.5	17.37	22.95	28.52	18.9
480	23	22.89	26.3	17.91
480.5	20.73	22.67	27.26	18.2
481	19.67	23.09	26.24	18.22
481.5	24.33	22.22	26.14	19.64
482	23.75	20.81	27.42	19.48
482.5	22.86	21.98	26.64	19.38
483	21.65	24.47	26.33	18.17
483.5	23.27	21.51	27.25	19.24
484	25.35	25.67	27.27	19.17
484.5	22.92	26.81	26.96	19.46
485	23.59	29.21	27.94	18.54
485.5	24.33	26.09	25.35	17.18
486	22.54	29.24	26.6	17.18
486.5	17.35	29.79	28.42	18.93
487	17.63	29.26	28.22	20.16
487.5	17.15	29.26	27.6	17.82
488	17.07	29.03	27.92	20.75
488.5	18.63	26.32	28.23	20.42
489	17.44	27.95	29.43	19.79
489.5	16.47	27.15	28.24	17.75
490	16.75	25.4	27.23	20.75
490.5	18.51	29.55	27.46	21.61
491	17.54	25.94	26.6	22.66
491.5	18.97	30.03	27	22.99
492	15.4	28.85	28.13	21.86
492.5	20.45	29.86	26.44	20.96
493	21.03	32.5	26.05	20.44
493.5	19.22	31.24	27.17	22.5
494	21.46	26.87	27.35	21.35
494.5	20.87	25.01	27.05	20.57
495	18.89	21.99	28.29	22.91
495.5	21.24	22.57	29.85	18.93
496	19.44	21.92	30.17	18.98
496.5	22.92	23.65	30.03	19.75
497	25.56	27.17	25.83	18.79
497.5	25.52	26.26	27.9	19.45
498	25.47	23.79	30.43	19.57
498.5	22.76	24.19	29.53	19.09
499	21.3	23.81	29.48	17.6
499.5	22.22	24.54	28.99	18.76
500	21.63	26.13	29.08	18.54

## Sheet: Fig 4c–4f
		Area under EIC					Area under EIC					Area under EIC
		Substrate	Product	%conversion			Substrate	Product	%conversion			Substrate	Product	%conversion
	1WT_0h	205512319	11085591	5.11805		2WT_0h	248351852	13577648	5.1837		3WT_0h	234991069	13604073	5.47238
	1WT_1h	160854856	68894888	29.9869		2WT_1h	153613765	71073156	31.6321		3WT_1h	162008453	81606661	33.4982
	1WT_2h	90851364	134226201	59.6355		2WT_2h	99132069	129639100	56.6676		3WT_2h	95294508	135951096	58.7908
	1WT_4h	35525188	214233596	85.7762		2WT_4h	32381883	191522910	85.5377		1WT_4h	30133467	201753840	87.0051
	1WT_6h	15442047	220554713	93.4567		2WT_6h	12077170	203496320	94.3977		1WT_6h	11378086	228363088	95.254
	1G38_0h	381700811	8612485	2.20656		2G38_0h	410070554	10671267	2.5363		3G38_0h	410356541	8890530	2.12059
	1G38_1h	263185832	62218064	19.1203		2G38_1h	321417138	64971071	16.815		3G38_1h	304680604	55535773	15.4173
	1G38_2h	193959196	110186438	36.2282		2G38_2h	217276070	107593501	33.119		3G38_2h	197847897	92042856	31.7509
	1G38_4h	117775606	211699085	64.2535		2G38_4h	123587157	179291705	59.1958		3G38_4h	134842751	207236677	60.5814
	1G38_6h	61137063	243170125	79.9094		2G38_6h	61951865	242950338	79.6814		3G38_6h	66707751	280252192	80.7736
	1L61_0h	299363725	10204677	3.29642		2L61_0h	301724737	9993492	3.20594		3L61_0h	302630282	1596653	0.524823
	1L61_1h	190232114	106238792	35.8345		2L61_1h	169867722	99889050	37.0293		3L61_1h	223656214	130828635	36.9067
	1L61_2h	93075566	190813931	67.2142		2L61_2h	83054977	191610711	69.7614		3L61_2h	102394078	208001109	67.0117
	1L61_4h	24106662	276076486	91.9693		2L61_4h	21994002	231280784	91.3162		3L61_4h	26254522	267133558	91.0513
	1L61_6h	8049298	270930589	97.1147		2L61_6h	8379393	267391247	96.9615		3L61_6h	9735819	302221259	96.8791
	1L67_0h	387143504	9029099	2.27908		2L67_0h	405544354	12784573	3.05611		3L67_0h	309469718	10470912	3.27277
	1L67_1h	265995053	87166246	24.6817		2L67_1h	303977470	92784348	23.3854		3L67_1h	308178884	94363531	23.4419
	1L67_2h	214258372	164600506	43.4464		2L67_2h	249650799	183068367	42.3065		3L67_2h	243953659	185412259	43.1828
	1L67_4h	103144822	278612737	72.9816		2L67_4h	112510520	278302205	71.2111		3L67_4h	116892108	311413193	72.7082
	1L67_6h	43871891	275679861	86.2708		2L67_6h	59845758	327018978	84.5306		3L67_6h	58495967	344482769	85.4841

## Sheet: Fig 5a
		[M+2H]/2 EIC area
		Substrate	Product	%conversion
NLTEEQL	WT-1	6124378	108653338	94.6641
	WT-2	5662781	126934607	95.7293
	WT-3	7758493	139883938	94.7451
NATEEQA	LL-1	267709842	10858876	3.8981
	LL-2	311385672	11500736	3.56185
	LL-3	341415844	13526049	3.81078
NATEEQL	L67A-1	283289172	222164577	43.9535
	L67A-2	290949301	219352228	42.9848
	L67A-3	284117637	232489831	45.0032
NLTEEQA	L72A-1	345991530	203838261	37.073
	L72A-2	390346687	231723938	37.2504
	L72A-3	425966168	275579102	39.2817
NLTAAQL	EE-1	99987556	233251767	69.9953
	EE-2	124342543	248357763	66.6374
	EE-3	138576125	275063470	66.4983
NLTAEQL	E69A-1	33057326	539193529	94.2233
	E69A-2	34829597	552613968	94.071
	E69A-3	39585812	578746266	93.598
NLTEAQL	E70A-1	6308406	411507493	98.4901
	E70A-2	5656061	387933410	98.563
	E70A-3	5956491	398226958	98.5263
ALTEEQL	N66A-1	1572481	160274069	99.0284
	N66A-2	1131124	113868256	99.0164
	N66A-3	1130643	119197197	99.0604
NLAEEQL	T68A-1	7446275	288033633	97.4799
	T68A-2	7572032	298421773	97.5254
	T68A-3	7685393	312368253	97.5987
NLTEEAL	Q71A-1	1360243	235290204	99.4252
	Q71A-2	1054621	266410304	99.6057
	Q71A-3	1046703	260965083	99.6005
ALAEEAL	NTQ-1	59167481	206407427	77.721
	NTQ-2	87190688	234969426	72.9356
	NTQ-3	93906947	267141163	73.9905
NLTAAAA	EEQL-1	267366091	137404610	33.9463
	EEQL-2	177953298	84469951	32.1884
	EEQL-3	244241193	122792718	33.4554

## Sheet: Supplementary Fig. 19
Intensity Ratio Analysis
	panel A	panel B	panel C
MprE7-TH1 residue	State "A" bound / State "A" free	State "B" bound / State "B" free	State "B" bound / State "A" free
15	0.559606	0.559606	0.559606
16	0.662042	0.662042	0.662042
17	0.485094	0.485094	0.485094
18	0.432751	0.432751	0.432751
19	0.590294	0.590294	0.590294
20	0.506982	0.506982	0.506982
21	0.608425	0.608425	0.608425
22	0.565707	0.565707	0.565707
23	0.644	0.644	0.644
24	0.482177	0.482177	0.482177
25	0.597262	0.597262	0.597262
26	0.68509	0.68509	0.68509
27	0.477629	0.477629	0.477629
28	0.467835	0.467835	0.467835
29
30
31	0.669755	0.669755	0.669755
32	0.552465	0.552465	0.552465
33	0.57607	0.57607	0.57607
34	0.439813	0.439813	0.439813
35
36	0.439813	0.439813	0.439813
37	0.465162	0.465162	0.465162
38	0.514198	0.514198	0.514198
39	0.544091	0.544091	0.544091
40	0.667574	0.667574	0.667574
41	0.600604	0.600604	0.600604
42
43	0.634039	0.634039	0.634039
44	0.636195	0.636195	0.636195
45	0.549287	0.549287	0.549287
46	0.496992	0.496992	0.496992
47	0.635964	0.635964	0.635964
48	0.61402	0.61402	0.61402
49	0.59365	0.59365	0.59365
50	0.484128	0.484128	0.484128
51	0.46287	0.46287	0.46287
52
53
54	0.517016	0.517016	0.517016
55	0.474706	0.474706	0.474706
56	0.514813	0.514813	0.514813
57	0.631227	0.631227	0.631227
58
59	0.497587	0.497587	0.497587
60	0.56219	0.56219	0.56219
61	0.480664	0.480664	0.480664
62
63
64
65
66	0.538765	3.92564	0.947037
67	0.57594	2.55196	0.62635
68	0.543545	0.543545	0.543545
69	0.534526	1.96231	1.02216
70	0.578178	3.50232	0.793706
71	0.517889	4.06666	0.939237
72	0.556232	2.67428	0.929282
73	0.61763	0.61763	0.61763
74	0.611289	3.31035	1.17629
75	0.57296	2.52723	0.940766
76	0.554396	2.08208	0.735277
77	0.75608	0.75608	0.75608
78	0.77151	0.77151	0.77151
79	0.724296	0.724296	0.724296
80	0.734681	2.77799	1.13143
81	0.612443	1.17432	0.830461
82	1.01751	3.00577	1.1815
83	0.962962	2.10253	1.19485
84	0.786405	0.786405	0.786405
85	1.18752	5.52338	1.22605
86
87	0.720602	0.525278	0.478574

## Sheet: Supplementary Fig 20
% "state A" peak
MprE7-TH1 residue	MprE7-TH1 free	MprE7/SprI compelx
66	0.81365	0.347374
67	0.805856	0.412646
69	0.722085	0.297075
70	0.780057	0.41006
71	0.788397	0.34367
72	0.784555	0.390038
74	0.754603	0.311678
75	0.782442	0.345553
76	0.761802	0.416137
80	0.875334	0.222969
82	0.562507	0.195493
83	0.710072	0.383169
85	0.684721	0.629158
87	0.36371	0.06651

## Sheet: Supplementary Fig 30
			Area under EIC
			Run1	Run2	Run3
		2.5	61283293	63361671	63475283
		6.25	218618622	221545959	196307131
		12.5	394499852	407148967	462219806
		25	656825928	641403307	691189302
		50	883346235	868266486	854926029

[truncated: 1 more sheets: Supplementary Fig 31]
